# Supplementary material for: Tau deposition patterns are associated with functional connectivity in primary tauopathies
Source: Nat Commun. 2022 Mar 15;13:1362. doi: 10.1038/s41467-022-28896-3 (PMC8924216; doi:10.1038/s41467-022-28896-3)
Supplement: Supplementary file 4 — Source Data [file 41467_2022_28896_MOESM4_ESM.xlsx]

## Sheet: Fig.2a
selfblock	tracercounts	Tracer
1000	466.3	PI2620
250	713.425	PI2620
62.5	1341.98	PI2620
15.625	3009.7	PI2620
3.90625	4762.88	PI2620
0.976562	8812.99	PI2620
0.244141	10317.5	PI2620
0.0610352	11591.2	PI2620
1000	447.519	AV1451
250	853.456	AV1451
62.5	1450.67	AV1451
15.625	2691.08	AV1451
3.90625	3766.81	AV1451
0.976562	4446.85	AV1451
0.244141	4715.56	AV1451
0.0610352	4388.07	AV1451

## Sheet: Fig.2b
ARG_ratio_targetwm	Region	AT8
1.21587	Frontal Cortex	Low
1.16933	Frontal Cortex	Low
1.10893	Frontal Cortex	Low
1.16415	Frontal Cortex	Low
1.22662	Frontal Cortex	Low
1.14802	Frontal Cortex	Low
1.20681	Frontal Cortex	Low
1.34018	Frontal Cortex	Low
1.24731	Frontal Cortex	Low
1.22285	Frontal Cortex	Low
1.45178	Frontal Cortex	Low
1.38599	Frontal Cortex	Low
1.30783	Frontal Cortex	Low
1.28058	Frontal Cortex	Low
1.50742	Frontal Cortex	Low
0.672542	Frontal Cortex	Low
1.31373	Frontal Cortex	Low
1.0351	Frontal Cortex	Low
1.1187	Frontal Cortex	Low
1.24816	Frontal Cortex	Low
1.02846	Frontal Cortex	Low
1.27479	Frontal Cortex	Medium
1.17947	Frontal Cortex	Medium
1.16923	Frontal Cortex	Medium
1.21189	Frontal Cortex	Medium
1.2283	Frontal Cortex	Medium
1.55648	Frontal Cortex	Medium
1.39411	Frontal Cortex	Medium
1.15471	Frontal Cortex	Medium
1.18939	Frontal Cortex	Medium
1.20167	Frontal Cortex	Medium
1.26232	Frontal Cortex	Medium
1.52484	Frontal Cortex	Medium
1.21285	Frontal Cortex	Medium
1.28572	Frontal Cortex	Medium
1.66566	Frontal Cortex	Medium
1.31997	Frontal Cortex	Medium
1.07652	Frontal Cortex	Medium
1.19126	Frontal Cortex	Medium
1.21374	Frontal Cortex	Medium
1.64629	Frontal Cortex	Medium
1.59215	Frontal Cortex	Medium
1.45765	Frontal Cortex	Medium
1.62838	Frontal Cortex	Medium
1.04008	Frontal Cortex	Medium
1.23489	Frontal Cortex	Medium
1.23843	Frontal Cortex	Medium
1.07245	Frontal Cortex	Medium
1.01735	Frontal Cortex	Medium
1.2476	Frontal Cortex	Medium
1.29752	Frontal Cortex	Medium
1.37557	Frontal Cortex	Medium
1.51135	Frontal Cortex	Medium
1.43719	Frontal Cortex	Medium
1.26794	Frontal Cortex	Medium
1.23695	Frontal Cortex	Medium
1.02803	Frontal Cortex	Medium
1.20137	Frontal Cortex	Medium
1.16321	Frontal Cortex	Medium
1.2328	Frontal Cortex	Medium
1.35855	Frontal Cortex	Medium
1.5268	Frontal Cortex	Medium
1.54743	Frontal Cortex	High
1.31904	Frontal Cortex	High
0.889512	Frontal Cortex	High
1.35802	Frontal Cortex	High
1.21478	Frontal Cortex	High
1.83965	Frontal Cortex	High
1.37175	Frontal Cortex	High
1.71927	Frontal Cortex	High
1.33242	Frontal Cortex	High
1.25152	Frontal Cortex	High
1.42054	Frontal Cortex	High
1.83129	Frontal Cortex	High
1.44314	Frontal Cortex	High
1.98437	Frontal Cortex	High
1.50217	Frontal Cortex	High
1.48932	Frontal Cortex	High
1.45361	Frontal Cortex	High
1.47566	Frontal Cortex	High
1.59953	Frontal Cortex	High
1.68981	Frontal Cortex	High
1.33727	Frontal Cortex	High
1.25919	Frontal Cortex	High
1.30067	Frontal Cortex	High
1.20863	Frontal Cortex	High
1.2915	Frontal Cortex	High
1.28527	Frontal Cortex	High
1.43224	Frontal Cortex	High
0.988642	Frontal Cortex	High
1.55718	Frontal Cortex	High
1.77036	Frontal Cortex	High
1.29865	Frontal Cortex	High
1.41364	Frontal Cortex	High
1.30169	Frontal Cortex	High
1.47784	Frontal Cortex	High
1.78569	Frontal Cortex	High
1.29381	Frontal Cortex	High
1.52694	Frontal Cortex	High
1.18255	Frontal Cortex	High
1.40971	Frontal Cortex	High
1.44349	Frontal Cortex	High
1.28537	Frontal Cortex	High
1.58356	Frontal Cortex	High
1.35895	Frontal Cortex	High
1.07967	Putamen	Low
1.07534	Putamen	Low
1.10522	Putamen	Low
1.2189	Putamen	Low
1.06845	Putamen	Low
1.1225	Putamen	Low
0.908123	Putamen	Low
0.867428	Putamen	Low
1.19933	Putamen	Low
1.19618	Putamen	Low
1.45178	Putamen	Low
1.8364	Putamen	Low
1.36539	Putamen	Low
1.25699	Putamen	Low
1.54264	Putamen	Medium
1.49342	Putamen	Medium
1.39812	Putamen	Medium
1.77332	Putamen	Medium
1.36886	Putamen	Medium
1.64684	Putamen	Medium
1.80592	Putamen	Medium
1.63211	Putamen	Medium
1.29284	Putamen	Medium
1.75273	Putamen	Medium
1.58304	Putamen	Medium
1.8559	Putamen	Medium
1.41308	Putamen	Medium
1.62001	Putamen	Medium
1.47456	Putamen	Medium
1.21454	Putamen	Medium
1.45681	Putamen	Medium
1.3592	Putamen	Medium
1.5067	Putamen	Medium
1.49715	Putamen	Medium
1.58569	Putamen	Medium
1.14209	Putamen	Medium
1.08851	Putamen	Medium
1.43069	Putamen	Medium
1.60513	Putamen	Medium
1.2394	Putamen	High
1.66319	Putamen	High
1.25668	Putamen	High
1.68739	Putamen	High
2.37488	Putamen	High
1.62048	Putamen	High
2.14017	Putamen	High
2.02097	Putamen	High
1.88534	Putamen	High
1.90478	Putamen	High
1.74469	Putamen	High
1.59769	Putamen	High
1.83109	Putamen	High
1.47605	Putamen	High
1.39857	Putamen	High
1.39642	Putamen	High
1.4634	Putamen	High
1.83421	Putamen	High
1.4304	Putamen	High
1.40624	Putamen	High
1.64426	Putamen	High
1.51365	Putamen	High
1.46604	Putamen	High
1.34276	Putamen	High
1.62044	Putamen	High
1.36167	Putamen	High
1.31755	Putamen	High
1.24503	Putamen	High
1.37286	Putamen	High
1.42081	Putamen	High
1.40734	Putamen	High
1.39886	Putamen	High
1.15075	Putamen	High
1.22535	Pallidum	Low
1.09391	Pallidum	Low
1.07679	Pallidum	Low
1.59963	Pallidum	Low
1.70676	Pallidum	Medium
1.87861	Pallidum	Medium
1.22284	Pallidum	Medium
1.20982	Pallidum	Medium
1.12532	Pallidum	Medium
1.31304	Pallidum	Medium
1.46449	Pallidum	Medium
1.02309	Pallidum	Medium
1.52976	Pallidum	Medium
1.48228	Pallidum	Medium
1.73343	Pallidum	Medium
1.36116	Pallidum	Medium
1.35524	Pallidum	Medium
1.48406	Pallidum	Medium
1.38827	Pallidum	Medium
1.1835	Pallidum	Medium
1.44883	Pallidum	Medium
1.46778	Pallidum	Medium
1.22433	Pallidum	Medium
1.43616	Pallidum	Medium
1.51987	Pallidum	Medium
1.58127	Pallidum	High
1.54453	Pallidum	High
1.56458	Pallidum	High
1.90328	Pallidum	High
1.35264	Pallidum	High
1.41843	Pallidum	High
1.64837	Pallidum	High
1.46758	Pallidum	High
1.50879	Pallidum	High
1.51793	Pallidum	High
1.52105	Pallidum	High
1.83229	Pallidum	High
1.79839	Pallidum	High
1.34972	Pallidum	High
1.79644	Pallidum	High
1.69852	Pallidum	High
1.39015	Pallidum	High
1.71164	Pallidum	High
1.93815	Pallidum	High
1.52343	Pallidum	High
1.53056	Pallidum	High
1.79767	Pallidum	High
1.44318	Pallidum	High
1.56946	Pallidum	High
1.4326	Pallidum	High
1.49555	Pallidum	High
1.38564	Pallidum	High
1.2413	Pallidum	High
1.65084	Pallidum	High
1.86141	Pallidum	High
1.57844	Pallidum	High

## Sheet: Fig.3b
aHIP.rh	pHIP.rh	lAMY.rh	mAMY.rh	THA.DP.rh	THA.VP.rh	THA.VA.rh	THA.DA.rh	NAc.shell.rh	NAc.core.rh	pGP.rh	aGP.rh	aPUT.rh	pPUT.rh	aCAU.rh	pCAU.rh	aHIP.lh	pHIP.lh	lAMY.lh	mAMY.lh	THA.DP.lh	THA.VP.lh	THA.VA.lh	THA.DA.lh	NAc.shell.lh	NAc.core.lh	pGP.lh	aGP.lh	aPUT.lh	pPUT.lh	aCAU.lh	pCAU.lh
0	1.13591	0.919358	1.08282	0.539762	0.283571	0.0143308	0.206686	0.564099	0.369825	0.445358	0.274908	0.497827	0.317164	0.185165	0.0608921	1.29129	0.862779	0.56503	0.668226	0.703498	0.352261	0.163721	0.271228	0.585818	0.37416	0.468575	0.337588	0.431694	0.346606	0.233645	0.277726
1.13591	0	0.771249	0.651689	0.948199	0.567585	0.242217	0.532987	0.53907	0.462932	0.703765	0.554838	0.713899	0.589052	0.346994	0.241878	1.09769	1.35751	0.641361	0.762564	0.810393	0.488092	0.240756	0.44423	0.403008	0.309085	0.722698	0.599205	0.695796	0.721143	0.0611568	0.0922211
0.919358	0.771249	0	1.13554	0.529784	0.399723	0.030535	0.221528	0.497575	0.380737	0.269554	0.227986	0.281361	0.265945	0.154857	0.0706157	0.877696	0.772435	0.803528	0.899026	0.620139	0.518706	0.30198	0.28066	0.58529	0.364237	0.352775	0.227205	0.244591	0.218759	0.196247	0.137675
1.08282	0.651689	1.13554	0	0.399218	0.23945	-0.231157	-0.00818271	0.337321	0.136676	0.305455	0.179007	0.345541	0.213929	-0.0321852	-0.0842171	1.04238	0.72785	0.474639	0.737768	0.632023	0.376526	0.108482	0.17938	0.569433	0.170792	0.348274	0.229687	0.248515	0.127241	0.0929591	0.0867663
0.539762	0.948199	0.529784	0.399218	0	1.03606	0.18654	0.5461	0.215134	0.214587	1.03827	0.805187	1.24933	1.22156	0.130491	-0.00290382	0.780033	1.07473	0.715384	0.844039	1.18236	0.987912	0.173085	0.349882	0.410057	0.329128	1.08007	0.891657	0.961567	0.901762	0.156239	0.00358953
0.283571	0.567585	0.399723	0.23945	1.03606	0	0.288562	0.416826	0.438787	0.472926	0.793778	0.970938	0.724186	0.847889	0.42346	0.271663	0.510384	0.485546	0.560289	0.4888	0.626426	1.25857	0.112832	0.0864097	0.387867	0.408958	1.06689	0.969148	0.775254	1.11474	0.256691	-0.0147497
0.0143308	0.242217	0.030535	-0.231157	0.18654	0.288562	0	1.33821	0.52815	0.713098	0.320745	0.554437	0.160573	0.222237	0.805801	0.805095	-0.0224712	0.203291	0.402462	0.148411	0.167264	0.165803	0.856706	0.822772	0.108319	0.426438	0.278376	0.372584	0.271648	0.532838	0.38262	0.421764
0.206686	0.532987	0.221528	-0.00818271	0.5461	0.416826	1.33821	0	0.345449	0.441261	0.549091	0.635327	0.435174	0.504235	0.485087	0.494152	0.214733	0.587636	0.539373	0.375897	0.582366	0.325792	0.93403	1.20282	0.111938	0.233595	0.469607	0.407864	0.40043	0.655108	0.19233	0.236762
0.564099	0.53907	0.497575	0.337321	0.215134	0.438787	0.52815	0.345449	0	1.5639	0.185098	0.397282	0.106854	-0.0399394	1.05375	0.856566	0.49974	0.243217	0.352409	0.381112	0.113422	0.162935	0.188128	0.0979897	0.603197	0.678328	0.316409	0.402923	0.291348	0.391603	0.374907	0.411637
0.369825	0.462932	0.380737	0.136676	0.214587	0.472926	0.713098	0.441261	1.5639	0	0.189494	0.40881	0.0808963	-0.00486619	1.70543	1.18971	0.31135	0.216261	0.382893	0.382729	0.0320848	0.193594	0.181737	0.091903	0.421477	0.674496	0.31067	0.403736	0.33864	0.499572	0.348494	0.333415
0.445358	0.703765	0.269554	0.305455	1.03827	0.793778	0.320745	0.549091	0.185098	0.189494	0	1.39186	1.47036	1.36071	0.185918	-0.0231878	0.51371	0.714141	0.566685	0.480928	0.891715	0.853785	0.263213	0.429342	0.279935	0.318181	1.34549	1.33531	1.22647	1.19517	0.273355	0.0898499
0.274908	0.554838	0.227986	0.179007	0.805187	0.970938	0.554437	0.635327	0.397282	0.40881	1.39186	0	1.0527	1.0292	0.38376	0.167919	0.461277	0.576155	0.578755	0.413653	0.708197	0.879125	0.353784	0.429934	0.346004	0.462606	1.44502	1.66424	1.04424	1.21765	0.357102	0.160085
0.497827	0.713899	0.281361	0.345541	1.24933	0.724186	0.160573	0.435174	0.106854	0.0808963	1.47036	1.0527	0	1.63632	0.0413787	-0.169329	0.60743	0.843098	0.48276	0.524275	1.07857	0.876652	0.180966	0.387245	0.310672	0.295766	1.20378	1.13592	1.45361	0.99312	0.20134	0.118374
0.317164	0.589052	0.265945	0.213929	1.22156	0.847889	0.222237	0.504235	-0.0399394	-0.00486619	1.36071	1.0292	1.63632	0	0.00754067	-0.172245	0.444009	0.751555	0.629774	0.430965	1.05975	1.15466	0.318818	0.468581	0.220475	0.229485	1.20189	1.04979	1.19588	1.10828	0.224994	0.093219
0.185165	0.346994	0.154857	-0.0321852	0.130491	0.42346	0.805801	0.485087	1.05375	1.70543	0.185918	0.38376	0.0413787	0.00754067	0	1.5707	0.103269	0.117937	0.289739	0.174539	-0.0720451	0.135481	0.158277	0.125648	0.164214	0.415942	0.276314	0.352691	0.367719	0.591137	0.193865	0.216364
0.0608921	0.241878	0.0706157	-0.0842171	-0.00290382	0.271663	0.805095	0.494152	0.856566	1.18971	-0.0231878	0.167919	-0.169329	-0.172245	1.5707	0	-0.0111806	0.0347245	0.146203	0.0650789	-0.18639	-0.0129933	0.237704	0.15526	0.0870207	0.273761	0.0587056	0.156856	0.150692	0.401094	0.0803444	0.16305
1.29129	1.09769	0.877696	1.04238	0.780033	0.510384	-0.0224712	0.214733	0.49974	0.31135	0.51371	0.461277	0.60743	0.444009	0.103269	-0.0111806	0	1.15795	0.757232	0.980332	1.00761	0.566303	0.151339	0.253642	0.902466	0.444035	0.700981	0.530798	0.438516	0.379592	0.282433	0.245557
0.862779	1.35751	0.772435	0.72785	1.07473	0.485546	0.203291	0.587636	0.243217	0.216261	0.714141	0.576155	0.843098	0.751555	0.117937	0.0347245	1.15795	0	0.837377	1.08528	1.28925	0.59273	0.353286	0.651099	0.444187	0.220482	0.792949	0.581033	0.641606	0.584162	0.0469541	0.0762308
0.56503	0.641361	0.803528	0.474639	0.715384	0.560289	0.402462	0.539373	0.352409	0.382893	0.566685	0.578755	0.48276	0.629774	0.289739	0.146203	0.757232	0.837377	0	0.815655	0.866058	0.834614	0.564682	0.604804	0.69939	0.568757	0.684662	0.562515	0.455131	0.535843	0.546839	0.402358
0.668226	0.762564	0.899026	0.737768	0.844039	0.4888	0.148411	0.375897	0.381112	0.382729	0.480928	0.413653	0.524275	0.430965	0.174539	0.0650789	0.980332	1.08528	0.815655	0	0.891227	0.542539	0.186547	0.308685	0.744195	0.448216	0.567651	0.465686	0.362852	0.324264	0.237553	0.133127
0.703498	0.810393	0.620139	0.632023	1.18236	0.626426	0.167264	0.582366	0.113422	0.0320848	0.891715	0.708197	1.07857	1.05975	-0.0720451	-0.18639	1.00761	1.28925	0.866058	0.891227	0	0.871017	0.436507	0.631982	0.546904	0.224536	0.992117	0.65491	0.648795	0.628393	0.215721	0.165765
0.352261	0.488092	0.518706	0.376526	0.987912	1.25857	0.165803	0.325792	0.162935	0.193594	0.853785	0.879125	0.876652	1.15466	0.135481	-0.0129933	0.566303	0.59273	0.834614	0.542539	0.871017	0	0.257553	0.22223	0.497942	0.49472	0.964887	0.914853	0.853017	0.936437	0.420341	0.120729
0.163721	0.240756	0.30198	0.108482	0.173085	0.112832	0.856706	0.93403	0.188128	0.181737	0.263213	0.353784	0.180966	0.318818	0.158277	0.237704	0.151339	0.353286	0.564682	0.186547	0.436507	0.257553	0	1.26772	0.321383	0.327673	0.198436	0.219583	0.105363	0.275741	0.524696	0.703227
0.271228	0.44423	0.28066	0.17938	0.349882	0.0864097	0.822772	1.20282	0.0979897	0.091903	0.429342	0.429934	0.387245	0.468581	0.125648	0.15526	0.253642	0.651099	0.604804	0.308685	0.631982	0.22223	1.26772	0	0.131387	0.127992	0.307524	0.254649	0.268995	0.34959	0.21794	0.390554
0.585818	0.403008	0.58529	0.569433	0.410057	0.387867	0.108319	0.111938	0.603197	0.421477	0.279935	0.346004	0.310672	0.220475	0.164214	0.0870207	0.902466	0.444187	0.69939	0.744195	0.546904	0.497942	0.321383	0.131387	0	1.00718	0.370888	0.474521	0.22385	0.188135	0.936009	0.82353
0.37416	0.309085	0.364237	0.170792	0.329128	0.408958	0.426438	0.233595	0.678328	0.674496	0.318181	0.462606	0.295766	0.229485	0.415942	0.273761	0.444035	0.220482	0.568757	0.448216	0.224536	0.49472	0.327673	0.127992	1.00718	0	0.270818	0.57027	0.364736	0.311353	1.33232	0.86095
0.468575	0.722698	0.352775	0.348274	1.08007	1.06689	0.278376	0.469607	0.316409	0.31067	1.34549	1.44502	1.20378	1.20189	0.276314	0.0587056	0.700981	0.792949	0.684662	0.567651	0.992117	0.964887	0.198436	0.307524	0.370888	0.270818	0	1.43951	1.05571	1.23469	0.195598	0.0463109
0.337588	0.599205	0.227205	0.229687	0.891657	0.969148	0.372584	0.407864	0.402923	0.403736	1.33531	1.66424	1.13592	1.04979	0.352691	0.156856	0.530798	0.581033	0.562515	0.465686	0.65491	0.914853	0.219583	0.254649	0.474521	0.57027	1.43951	0	1.23652	1.22478	0.412942	0.221636
0.431694	0.695796	0.244591	0.248515	0.961567	0.775254	0.271648	0.40043	0.291348	0.33864	1.22647	1.04424	1.45361	1.19588	0.367719	0.150692	0.438516	0.641606	0.455131	0.362852	0.648795	0.853017	0.105363	0.268995	0.22385	0.364736	1.05571	1.23652	0	1.36927	0.164092	0.0910553
0.346606	0.721143	0.218759	0.127241	0.901762	1.11474	0.532838	0.655108	0.391603	0.499572	1.19517	1.21765	0.99312	1.10828	0.591137	0.401094	0.379592	0.584162	0.535843	0.324264	0.628393	0.936437	0.275741	0.34959	0.188135	0.311353	1.23469	1.22478	1.36927	0	0.180157	0.0733503
0.233645	0.0611568	0.196247	0.0929591	0.156239	0.256691	0.38262	0.19233	0.374907	0.348494	0.273355	0.357102	0.20134	0.224994	0.193865	0.0803444	0.282433	0.0469541	0.546839	0.237553	0.215721	0.420341	0.524696	0.21794	0.936009	1.33232	0.195598	0.412942	0.164092	0.180157	0	1.27443
0.277726	0.0922211	0.137675	0.0867663	0.00358953	-0.0147497	0.421764	0.236762	0.411637	0.333415	0.0898499	0.160085	0.118374	0.093219	0.216364	0.16305	0.245557	0.0762308	0.402358	0.133127	0.165765	0.120729	0.703227	0.390554	0.82353	0.86095	0.0463109	0.221636	0.0910553	0.0733503	1.27443	0

## Sheet: Fig.3c
aHIP.rh	pHIP.rh	lAMY.rh	mAMY.rh	THA.DP.rh	THA.VP.rh	THA.VA.rh	THA.DA.rh	NAc.shell.rh	NAc.core.rh	pGP.rh	aGP.rh	aPUT.rh	pPUT.rh	aCAU.rh	pCAU.rh	aHIP.lh	pHIP.lh	lAMY.lh	mAMY.lh	THA.DP.lh	THA.VP.lh	THA.VA.lh	THA.DA.lh	NAc.shell.lh	NAc.core.lh	pGP.lh	aGP.lh	aPUT.lh	pPUT.lh	aCAU.lh	pCAU.lh
0	1.45005	0.983121	1.08545	0.604158	0.575457	0.666613	0.58695	0.553934	0.630672	0.549519	0.571423	0.663888	0.540562	0.625864	0.481032	1.4267	1.39337	0.854404	0.945125	0.706061	0.734144	0.707876	0.712784	0.801058	0.676542	0.761908	0.671027	0.67361	0.553748	0.430712	0.556024
1.45005	0	1.09514	0.800142	0.742938	0.737729	0.669449	0.615046	0.728618	0.819227	0.58234	0.562171	0.696146	0.587412	0.779749	0.601178	1.33091	1.50325	1.06533	0.894479	0.838803	0.833333	0.622548	0.744644	0.837615	0.790765	0.720963	0.668764	0.779088	0.604004	0.430665	0.52361
0.983121	1.09514	0	0.957084	0.741081	0.69976	0.618023	0.324557	0.895392	0.808656	0.784167	0.712087	0.914632	0.773088	0.587032	0.460446	0.933766	0.911059	0.987148	0.889214	0.842764	1.02628	0.677125	0.4991	0.947222	0.774526	0.868908	0.759711	0.887424	0.73597	0.382203	0.399483
1.08545	0.800142	0.957084	0	0.45022	0.331559	0.420737	0.154534	0.539473	0.589933	0.417262	0.495304	0.643355	0.407917	0.403798	0.352129	0.86662	0.81977	0.641375	0.808632	0.389408	0.547619	0.433508	0.29752	0.712538	0.600259	0.409296	0.318819	0.347545	0.272975	0.319284	0.353942
0.604158	0.742938	0.741081	0.45022	0	1.44763	0.932242	0.723573	1.47827	1.22203	0.912403	0.982759	1.00696	0.800676	0.940574	0.799925	0.66091	0.593749	1.07116	0.859672	1.02703	1.38003	0.719708	0.571918	0.719887	0.726641	0.800964	0.801737	0.920348	0.665813	0.252172	0.293568
0.575457	0.737729	0.69976	0.331559	1.44763	0	1.13701	0.797874	1.19936	1.18161	1.12211	1.02883	1.09242	1.12931	0.93422	0.828598	0.548655	0.577251	0.865932	0.68618	1.08761	1.25416	0.857888	0.604078	0.712943	0.880462	0.947856	1.02552	1.10226	0.846064	0.356846	0.385902
0.666613	0.669449	0.618023	0.420737	0.932242	1.13701	0	1.00812	0.927074	1.05074	0.857487	0.908547	0.762599	0.743787	1.23469	1.22589	0.643268	0.729635	0.536672	0.508015	0.784959	0.806323	1.18928	0.805611	0.565084	0.742023	0.74758	0.763837	0.668193	0.586559	0.306602	0.463213
0.58695	0.615046	0.324557	0.154534	0.723573	0.797874	1.00812	0	0.600911	0.470234	0.485948	0.506181	0.326002	0.397395	0.641565	0.615278	0.607318	0.696978	0.401469	0.345661	0.877561	0.637113	0.722176	1.32423	0.197653	0.279049	0.698327	0.718862	0.655115	0.59495	0.0298649	0.2355
0.553934	0.728618	0.895392	0.539473	1.47827	1.19936	0.927074	0.600911	0	1.16061	0.888222	1.06194	1.01025	0.752858	0.873058	0.778769	0.639985	0.551114	0.998079	0.803845	0.844218	1.16894	0.55771	0.474618	0.638232	0.596253	0.754053	0.735776	0.833681	0.586695	0.0801607	0.092193
0.630672	0.819227	0.808656	0.589933	1.22203	1.18161	1.05074	0.470234	1.16061	0	1.05643	1.09801	1.31672	0.962361	1.39735	1.21849	0.636827	0.613266	0.948506	0.733489	0.709666	0.986998	0.781078	0.357102	0.977164	1.08087	0.65544	0.683356	0.726564	0.533898	0.538745	0.573439
0.549519	0.58234	0.784167	0.417262	0.912403	1.12211	0.857487	0.485948	0.888222	1.05643	0	1.75783	1.31612	1.41491	0.772024	0.70972	0.565332	0.476567	0.736352	0.7197	0.906638	1.01067	0.731462	0.351095	0.831569	0.728519	1.17361	1.25991	1.00442	0.862864	0.429253	0.500966
0.571423	0.562171	0.712087	0.495304	0.982759	1.02883	0.908547	0.506181	1.06194	1.09801	1.75783	0	1.24046	1.08906	0.893735	0.830927	0.604519	0.47225	0.729378	0.801073	0.753656	0.942686	0.618725	0.303747	0.838131	0.662055	0.965858	1.01493	0.789444	0.599825	0.338647	0.393744
0.663888	0.696146	0.914632	0.643355	1.00696	1.09242	0.762599	0.326002	1.01025	1.31672	1.31612	1.24046	0	1.65267	0.841596	0.737693	0.622377	0.499174	1.04361	0.853729	0.796614	1.21338	0.597327	0.233858	1.04737	1.01038	0.86845	0.946499	0.950681	0.710581	0.629582	0.528048
0.540562	0.587412	0.773088	0.407917	0.800676	1.12931	0.743787	0.397395	0.752858	0.962361	1.41491	1.08906	1.65267	0	0.708606	0.643166	0.506155	0.459689	0.741998	0.637896	0.854864	1.07786	0.624437	0.310521	0.910573	0.905196	0.980454	1.12615	1.07503	0.906024	0.686536	0.60252
0.625864	0.779749	0.587032	0.403798	0.940574	0.93422	1.23469	0.641565	0.873058	1.39735	0.772024	0.893735	0.841596	0.708606	0	2.12991	0.66295	0.680681	0.659317	0.529061	0.540729	0.648627	0.77364	0.448999	0.855067	0.930882	0.50525	0.591353	0.538309	0.382388	0.574653	0.681179
0.481032	0.601178	0.460446	0.352129	0.799925	0.828598	1.22589	0.615278	0.778769	1.21849	0.70972	0.830927	0.737693	0.643166	2.12991	0	0.528793	0.569851	0.507082	0.401314	0.45269	0.502897	0.682794	0.384597	0.703684	0.827083	0.395829	0.492899	0.401688	0.288917	0.512186	0.620795
1.4267	1.33091	0.933766	0.86662	0.66091	0.548655	0.643268	0.607318	0.639985	0.636827	0.565332	0.604519	0.622377	0.506155	0.66295	0.528793	0	1.30441	1.02917	1.18081	0.732632	0.723538	0.666678	0.724686	0.72223	0.62462	0.769679	0.748692	0.722377	0.598475	0.3901	0.541704
1.39337	1.50325	0.911059	0.81977	0.593749	0.577251	0.729635	0.696978	0.551114	0.613266	0.476567	0.47225	0.499174	0.459689	0.680681	0.569851	1.30441	0	0.708216	0.69686	0.792641	0.689772	0.638795	0.841317	0.70259	0.613563	0.565438	0.506205	0.549569	0.464997	0.348388	0.480261
0.854404	1.06533	0.987148	0.641375	1.07116	0.865932	0.536672	0.401469	0.998079	0.948506	0.736352	0.729378	1.04361	0.741998	0.659317	0.507082	1.02917	0.708216	0	1.36712	0.902417	1.11911	0.504543	0.38838	0.784485	0.776957	0.820202	0.834489	0.986082	0.700773	0.380784	0.348969
0.945125	0.894479	0.889214	0.808632	0.859672	0.68618	0.508015	0.345661	0.803845	0.733489	0.7197	0.801073	0.853729	0.637896	0.529061	0.401314	1.18081	0.69686	1.36712	0	0.689949	0.912864	0.560499	0.397913	0.798113	0.68302	0.931757	0.822825	0.864111	0.682026	0.340145	0.368761
0.706061	0.838803	0.842764	0.389408	1.02703	1.08761	0.784959	0.877561	0.844218	0.709666	0.906638	0.753656	0.796614	0.854864	0.540729	0.45269	0.732632	0.792641	0.902417	0.689949	0	1.42918	0.695985	0.935112	0.45342	0.552778	1.0348	1.04473	1.0487	0.900834	0.221544	0.31907
0.734144	0.833333	1.02628	0.547619	1.38003	1.25416	0.806323	0.637113	1.16894	0.986998	1.01067	0.942686	1.21338	1.07786	0.648627	0.502897	0.723538	0.689772	1.11911	0.912864	1.42918	0	0.723024	0.644952	0.740297	0.737061	1.07307	1.00048	1.22057	0.900849	0.329448	0.319066
0.707876	0.622548	0.677125	0.433508	0.719708	0.857888	1.18928	0.722176	0.55771	0.781078	0.731462	0.618725	0.597327	0.624437	0.77364	0.682794	0.666678	0.638795	0.504543	0.560499	0.695985	0.723024	0	0.812147	0.603815	0.846379	0.855502	0.820356	0.765424	0.765514	0.490207	0.746856
0.712784	0.744644	0.4991	0.29752	0.571918	0.604078	0.805611	1.32423	0.474618	0.357102	0.351095	0.303747	0.233858	0.310521	0.448999	0.384597	0.724686	0.841317	0.38838	0.397913	0.935112	0.644952	0.812147	0	0.145854	0.277414	0.709564	0.628273	0.638869	0.675045	0.0305948	0.282338
0.801058	0.837615	0.947222	0.712538	0.719887	0.712943	0.565084	0.197653	0.638232	0.977164	0.831569	0.838131	1.04737	0.910573	0.855067	0.703684	0.72223	0.70259	0.784485	0.798113	0.45342	0.740297	0.603815	0.145854	0	1.19	0.593829	0.592489	0.638208	0.438531	0.934305	0.796568
0.676542	0.790765	0.774526	0.600259	0.726641	0.880462	0.742023	0.279049	0.596253	1.08087	0.728519	0.662055	1.01038	0.905196	0.930882	0.827083	0.62462	0.613563	0.776957	0.68302	0.552778	0.737061	0.846379	0.277414	1.19	0	0.526731	0.616643	0.628323	0.4719	1.14647	1.01494
0.761908	0.720963	0.868908	0.409296	0.800964	0.947856	0.74758	0.698327	0.754053	0.65544	1.17361	0.965858	0.86845	0.980454	0.50525	0.395829	0.769679	0.565438	0.820202	0.931757	1.0348	1.07307	0.855502	0.709564	0.593829	0.526731	0	1.87672	1.66998	1.55051	0.259743	0.378865
0.671027	0.668764	0.759711	0.318819	0.801737	1.02552	0.763837	0.718862	0.735776	0.683356	1.25991	1.01493	0.946499	1.12615	0.591353	0.492899	0.748692	0.506205	0.834489	0.822825	1.04473	1.00048	0.820356	0.628273	0.592489	0.616643	1.87672	0	1.67742	1.45276	0.382949	0.488352
0.67361	0.779088	0.887424	0.347545	0.920348	1.10226	0.668193	0.655115	0.833681	0.726564	1.00442	0.789444	0.950681	1.07503	0.538309	0.401688	0.722377	0.549569	0.986082	0.864111	1.0487	1.22057	0.765424	0.638869	0.638208	0.628323	1.66998	1.67742	0	1.86746	0.337325	0.374039
0.553748	0.604004	0.73597	0.272975	0.665813	0.846064	0.586559	0.59495	0.586695	0.533898	0.862864	0.599825	0.710581	0.906024	0.382388	0.288917	0.598475	0.464997	0.700773	0.682026	0.900834	0.900849	0.765514	0.675045	0.438531	0.4719	1.55051	1.45276	1.86746	0	0.25415	0.345778
0.430712	0.430665	0.382203	0.319284	0.252172	0.356846	0.306602	0.0298649	0.0801607	0.538745	0.429253	0.338647	0.629582	0.686536	0.574653	0.512186	0.3901	0.348388	0.380784	0.340145	0.221544	0.329448	0.490207	0.0305948	0.934305	1.14647	0.259743	0.382949	0.337325	0.25415	0	1.59355
0.556024	0.52361	0.399483	0.353942	0.293568	0.385902	0.463213	0.2355	0.092193	0.573439	0.500966	0.393744	0.528048	0.60252	0.681179	0.620795	0.541704	0.480261	0.348969	0.368761	0.31907	0.319066	0.746856	0.282338	0.796568	1.01494	0.378865	0.488352	0.374039	0.345778	1.59355	0

## Sheet: Fig.3d
aHIP.rh	pHIP.rh	lAMY.rh	mAMY.rh	THA.DP.rh	THA.VP.rh	THA.VA.rh	THA.DA.rh	NAc.shell.rh	NAc.core.rh	pGP.rh	aGP.rh	aPUT.rh	pPUT.rh	aCAU.rh	pCAU.rh	aHIP.lh	pHIP.lh	lAMY.lh	mAMY.lh	THA.DP.lh	THA.VP.lh	THA.VA.lh	THA.DA.lh	NAc.shell.lh	NAc.core.lh	pGP.lh	aGP.lh	aPUT.lh	pPUT.lh	aCAU.lh	pCAU.lh
Inf	0.659539	0.801374	0.755431	0.328074	0.274981	0.198104	0.175057	0.311819	0.184718	0.196149	0.166325	0.226352	0.262265	0.151318	0.113794	0.815071	0.440233	0.62753	0.564955	0.222225	0.242147	0.184696	0.144993	0.234538	0.137739	0.174257	0.176194	0.195026	0.210618	0.116429	0.0800426
0.659539	Inf	0.401813	0.460463	0.540073	0.275881	0.226758	0.298262	0.268505	0.178112	0.247568	0.16633	0.199929	0.242081	0.15703	0.144814	0.47543	0.693689	0.37645	0.45234	0.341827	0.197833	0.218081	0.230725	0.253178	0.166379	0.202951	0.155107	0.182892	0.160522	0.147438	0.128807
0.801374	0.401813	Inf	0.938523	0.266704	0.258103	0.187124	0.133168	0.259067	0.163072	0.267033	0.258563	0.332429	0.326029	0.127909	0.0302744	0.597278	0.279637	0.749248	0.5281	0.180333	0.218234	0.153017	0.0950736	0.208204	0.115773	0.260939	0.252692	0.217692	0.243279	0.107135	0.0412862
0.755431	0.460463	0.938523	Inf	0.272415	0.215509	0.240431	0.185036	0.289208	0.166498	0.356968	0.319988	0.360835	0.297456	0.158791	0.104483	0.556462	0.371955	0.581945	0.693663	0.202942	0.190856	0.231615	0.156622	0.238993	0.136597	0.25033	0.246917	0.234576	0.234298	0.160843	0.112679
0.328074	0.540073	0.266704	0.272415	Inf	0.888911	0.504342	0.678334	0.283786	0.210581	0.30921	0.287551	0.277952	0.374171	0.16223	0.182828	0.340795	0.427935	0.244527	0.273352	0.803253	0.645021	0.452815	0.526399	0.257996	0.178906	0.285198	0.278889	0.25951	0.331685	0.148782	0.145163
0.274981	0.275881	0.258103	0.215509	0.888911	Inf	0.755699	0.884646	0.32469	0.288552	0.400683	0.399364	0.364248	0.466909	0.241883	0.203862	0.253107	0.229444	0.236386	0.191741	0.686952	1.08546	0.634554	0.673851	0.261072	0.240487	0.376001	0.39219	0.352912	0.455549	0.200388	0.158445
0.198104	0.226758	0.187124	0.240431	0.504342	0.755699	Inf	1.0302	0.361854	0.35676	0.400183	0.495315	0.448265	0.453716	0.435245	0.511359	0.190441	0.229037	0.202002	0.239704	0.484392	0.691303	1.46158	0.926636	0.290993	0.28813	0.392846	0.468485	0.443228	0.484644	0.384381	0.446906
0.175057	0.298262	0.133168	0.185036	0.678334	0.884646	1.0302	Inf	0.260836	0.252949	0.332535	0.353138	0.307129	0.3894	0.324344	0.377206	0.162986	0.239154	0.163834	0.198187	0.58809	0.73058	0.880839	1.2019	0.216862	0.214078	0.318823	0.333618	0.309451	0.40027	0.292071	0.33361
0.311819	0.268505	0.259067	0.289208	0.283786	0.32469	0.361854	0.260836	Inf	0.985066	0.279002	0.510602	0.60946	0.31779	0.62809	0.32532	0.258507	0.2296	0.26075	0.265806	0.22779	0.294498	0.32527	0.230483	0.85788	0.70616	0.244574	0.349446	0.547718	0.31438	0.46554	0.247381
0.184718	0.178112	0.163072	0.166498	0.210581	0.288552	0.35676	0.252949	0.985066	Inf	0.249538	0.413434	0.672995	0.347264	0.956836	0.44369	0.0968241	0.10569	0.15906	0.161703	0.177252	0.254221	0.298967	0.209611	0.657704	0.92286	0.197106	0.315489	0.593259	0.306712	0.642171	0.329399
0.196149	0.247568	0.267033	0.356968	0.30921	0.400683	0.400183	0.332535	0.279002	0.249538	Inf	0.74057	0.523946	0.795557	0.21364	0.177464	0.148291	0.191168	0.223027	0.259155	0.259513	0.335899	0.337302	0.256299	0.280403	0.237794	0.505217	0.453883	0.459988	0.516211	0.20223	0.172008
0.166325	0.16633	0.258563	0.319988	0.287551	0.399364	0.495315	0.353138	0.510602	0.413434	0.74057	Inf	0.710516	0.590272	0.37412	0.291517	0.151194	0.148218	0.198505	0.218885	0.262311	0.3721	0.406573	0.305595	0.365692	0.338705	0.458251	0.59725	0.55592	0.507554	0.282364	0.206371
0.226352	0.199929	0.332429	0.360835	0.277952	0.364248	0.448265	0.307129	0.60946	0.672995	0.523946	0.710516	Inf	0.851675	0.534097	0.390257	0.182383	0.138545	0.249032	0.23641	0.205172	0.32807	0.416824	0.271377	0.44982	0.502857	0.38226	0.505583	0.897006	0.615038	0.463949	0.350488
0.262265	0.242081	0.326029	0.297456	0.374171	0.466909	0.453716	0.3894	0.31779	0.347264	0.795557	0.590272	0.851675	Inf	0.312175	0.314235	0.191283	0.108444	0.248512	0.226748	0.257268	0.393738	0.3839	0.304132	0.291855	0.299321	0.45736	0.484717	0.617219	0.820302	0.30426	0.302892
0.151318	0.15703	0.127909	0.158791	0.16223	0.241883	0.435245	0.324344	0.62809	0.956836	0.21364	0.37412	0.534097	0.312175	Inf	0.897846	0.080458	0.0880082	0.143325	0.160199	0.150152	0.205569	0.368694	0.279904	0.487953	0.7043	0.179329	0.295518	0.538905	0.310601	1.03223	0.623123
0.113794	0.144814	0.0302744	0.104483	0.182828	0.203862	0.511359	0.377206	0.32532	0.44369	0.177464	0.291517	0.390257	0.314235	0.897846	Inf	0.0393999	0.0933108	0.0719027	0.111616	0.162829	0.17982	0.445953	0.344202	0.260893	0.373775	0.165541	0.239198	0.409047	0.316605	0.660829	0.896266
0.815071	0.47543	0.597278	0.556462	0.340795	0.253107	0.190441	0.162986	0.258507	0.0968241	0.148291	0.151194	0.182383	0.191283	0.080458	0.0393999	Inf	0.619992	0.701327	0.701607	0.286927	0.262549	0.220525	0.17717	0.219461	0.0948251	0.185535	0.164473	0.196646	0.243642	0.0898524	0.0934927
0.440233	0.693689	0.279637	0.371955	0.427935	0.229444	0.229037	0.239154	0.2296	0.10569	0.191168	0.148218	0.138545	0.108444	0.0880082	0.0933108	0.619992	Inf	0.369384	0.438246	0.500266	0.23674	0.257638	0.262033	0.207812	0.127774	0.233951	0.133191	0.164404	0.185874	0.103571	0.127439
0.62753	0.37645	0.749248	0.581945	0.244527	0.236386	0.202002	0.163834	0.26075	0.15906	0.223027	0.198505	0.249032	0.248512	0.143325	0.0719027	0.701327	0.369384	Inf	0.889113	0.202955	0.234565	0.167974	0.143268	0.205804	0.140734	0.267937	0.232999	0.276733	0.279218	0.132971	0.0498833
0.564955	0.45234	0.5281	0.693663	0.273352	0.191741	0.239704	0.198187	0.265806	0.161703	0.259155	0.218885	0.23641	0.226748	0.160199	0.111616	0.701607	0.438246	0.889113	Inf	0.239224	0.195792	0.224146	0.194557	0.257506	0.159038	0.37189	0.287495	0.301195	0.299322	0.146255	0.0852478
0.222225	0.341827	0.180333	0.202942	0.803253	0.686952	0.484392	0.58809	0.22779	0.177252	0.259513	0.262311	0.205172	0.257268	0.150152	0.162829	0.286927	0.500266	0.202955	0.239224	Inf	0.923066	0.474176	0.676459	0.232271	0.177734	0.329031	0.286788	0.251194	0.340186	0.147511	0.154297
0.242147	0.197833	0.218234	0.190856	0.645021	1.08546	0.691303	0.73058	0.294498	0.254221	0.335899	0.3721	0.32807	0.393738	0.205569	0.17982	0.262549	0.23674	0.234565	0.195792	0.923066	Inf	0.703162	0.877207	0.268579	0.240084	0.429472	0.414504	0.349803	0.492334	0.198839	0.173121
0.184696	0.218081	0.153017	0.231615	0.452815	0.634554	1.46158	0.880839	0.32527	0.298967	0.337302	0.406573	0.416824	0.3839	0.368694	0.445953	0.220525	0.257638	0.167974	0.224146	0.474176	0.703162	Inf	1.04235	0.31021	0.296267	0.399886	0.48296	0.415289	0.466303	0.404905	0.509016
0.144993	0.230725	0.0950736	0.156622	0.526399	0.673851	0.926636	1.2019	0.230483	0.209611	0.256299	0.305595	0.271377	0.304132	0.279904	0.344202	0.17717	0.262033	0.143268	0.194557	0.676459	0.877207	1.04235	Inf	0.224424	0.226599	0.355212	0.362488	0.285671	0.408633	0.301151	0.377784
0.234538	0.253178	0.208204	0.238993	0.257996	0.261072	0.290993	0.216862	0.85788	0.657704	0.280403	0.365692	0.44982	0.291855	0.487953	0.260893	0.219461	0.207812	0.205804	0.257506	0.232271	0.268579	0.31021	0.224424	Inf	0.956539	0.245666	0.449938	0.591335	0.289087	0.575434	0.267815
0.137739	0.166379	0.115773	0.136597	0.178906	0.240487	0.28813	0.214078	0.70616	0.92286	0.237794	0.338705	0.502857	0.299321	0.7043	0.373775	0.0948251	0.127774	0.140734	0.159038	0.177734	0.240084	0.296267	0.226599	0.956539	Inf	0.212564	0.369107	0.667315	0.308156	0.886426	0.367779
0.174257	0.202951	0.260939	0.25033	0.285198	0.376001	0.392846	0.318823	0.244574	0.197106	0.505217	0.458251	0.38226	0.45736	0.179329	0.165541	0.185535	0.233951	0.267937	0.37189	0.329031	0.429472	0.399886	0.355212	0.245666	0.212564	Inf	0.771813	0.471065	0.796897	0.171251	0.169404
0.176194	0.155107	0.252692	0.246917	0.278889	0.39219	0.468485	0.333618	0.349446	0.315489	0.453883	0.59725	0.505583	0.484717	0.295518	0.239198	0.164473	0.133191	0.232999	0.287495	0.286788	0.414504	0.48296	0.362488	0.449938	0.369107	0.771813	Inf	0.703486	0.606873	0.355933	0.259988
0.195026	0.182892	0.217692	0.234576	0.25951	0.352912	0.443228	0.309451	0.547718	0.593259	0.459988	0.55592	0.897006	0.617219	0.538905	0.409047	0.196646	0.164404	0.276733	0.301195	0.251194	0.349803	0.415289	0.285671	0.591335	0.667315	0.471065	0.703486	Inf	0.827971	0.533283	0.372299
0.210618	0.160522	0.243279	0.234298	0.331685	0.455549	0.484644	0.40027	0.31438	0.306712	0.516211	0.507554	0.615038	0.820302	0.310601	0.316605	0.243642	0.185874	0.279218	0.299322	0.340186	0.492334	0.466303	0.408633	0.289087	0.308156	0.796897	0.606873	0.827971	Inf	0.28266	0.309927
0.116429	0.147438	0.107135	0.160843	0.148782	0.200388	0.384381	0.292071	0.46554	0.642171	0.20223	0.282364	0.463949	0.30426	1.03223	0.660829	0.0898524	0.103571	0.132971	0.146255	0.147511	0.198839	0.404905	0.301151	0.575434	0.886426	0.171251	0.355933	0.533283	0.28266	Inf	0.851164
0.0800426	0.128807	0.0412862	0.112679	0.145163	0.158445	0.446906	0.33361	0.247381	0.329399	0.172008	0.206371	0.350488	0.302892	0.623123	0.896266	0.0934927	0.127439	0.0498833	0.0852478	0.154297	0.173121	0.509016	0.377784	0.267815	0.367779	0.169404	0.259988	0.372299	0.309927	0.851164	Inf

## Sheet: Fig.4a
functional_connectivity	tau_covariance
0.659539	1.13591
0.801374	0.919358
0.755431	1.08282
0.328074	0.539762
0.274981	0.283571
0.198104	0.0143308
0.175057	0.206686
0.311819	0.564099
0.184718	0.369825
0.196149	0.445358
0.166325	0.274908
0.226352	0.497827
0.262265	0.317164
0.151318	0.185165
0.113794	0.0608921
0.815071	1.29129
0.440233	0.862779
0.62753	0.56503
0.564955	0.668226
0.222225	0.703498
0.242147	0.352261
0.184696	0.163721
0.144993	0.271228
0.234538	0.585818
0.137739	0.37416
0.174257	0.468575
0.176194	0.337588
0.195026	0.431694
0.210618	0.346606
0.116429	0.233645
0.0800426	0.277726
0.659539	1.13591
0.401813	0.771249
0.460463	0.651689
0.540073	0.948199
0.275881	0.567585
0.226758	0.242217
0.298262	0.532987
0.268505	0.53907
0.178112	0.462932
0.247568	0.703765
0.16633	0.554838
0.199929	0.713899
0.242081	0.589052
0.15703	0.346994
0.144814	0.241878
0.47543	1.09769
0.693689	1.35751
0.37645	0.641361
0.45234	0.762564
0.341827	0.810393
0.197833	0.488092
0.218081	0.240756
0.230725	0.44423
0.253178	0.403008
0.166379	0.309085
0.202951	0.722698
0.155107	0.599205
0.182892	0.695796
0.160522	0.721143
0.147438	0.0611568
0.128807	0.0922211
0.801374	0.919358
0.401813	0.771249
0.938523	1.13554
0.266704	0.529784
0.258103	0.399723
0.187124	0.030535
0.133168	0.221528
0.259067	0.497575
0.163072	0.380737
0.267033	0.269554
0.258563	0.227986
0.332429	0.281361
0.326029	0.265945
0.127909	0.154857
0.0302744	0.0706157
0.597278	0.877696
0.279637	0.772435
0.749248	0.803528
0.5281	0.899026
0.180333	0.620139
0.218234	0.518706
0.153017	0.30198
0.0950736	0.28066
0.208204	0.58529
0.115773	0.364237
0.260939	0.352775
0.252692	0.227205
0.217692	0.244591
0.243279	0.218759
0.107135	0.196247
0.0412862	0.137675
0.755431	1.08282
0.460463	0.651689
0.938523	1.13554
0.272415	0.399218
0.215509	0.23945
0.240431	-0.231157
0.185036	-0.00818271
0.289208	0.337321
0.166498	0.136676
0.356968	0.305455
0.319988	0.179007
0.360835	0.345541
0.297456	0.213929
0.158791	-0.0321852
0.104483	-0.0842171
0.556462	1.04238
0.371955	0.72785
0.581945	0.474639
0.693663	0.737768
0.202942	0.632023
0.190856	0.376526
0.231615	0.108482
0.156622	0.17938
0.238993	0.569433
0.136597	0.170792
0.25033	0.348274
0.246917	0.229687
0.234576	0.248515
0.234298	0.127241
0.160843	0.0929591
0.112679	0.0867663
0.328074	0.539762
0.540073	0.948199
0.266704	0.529784
0.272415	0.399218
0.888911	1.03606
0.504342	0.18654
0.678334	0.5461
0.283786	0.215134
0.210581	0.214587
0.30921	1.03827
0.287551	0.805187
0.277952	1.24933
0.374171	1.22156
0.16223	0.130491
0.182828	-0.00290382
0.340795	0.780033
0.427935	1.07473
0.244527	0.715384
0.273352	0.844039
0.803253	1.18236
0.645021	0.987912
0.452815	0.173085
0.526399	0.349882
0.257996	0.410057
0.178906	0.329128
0.285198	1.08007
0.278889	0.891657
0.25951	0.961567
0.331685	0.901762
0.148782	0.156239
0.145163	0.00358953
0.274981	0.283571
0.275881	0.567585
0.258103	0.399723
0.215509	0.23945
0.888911	1.03606
0.755699	0.288562
0.884646	0.416826
0.32469	0.438787
0.288552	0.472926
0.400683	0.793778
0.399364	0.970938
0.364248	0.724186
0.466909	0.847889
0.241883	0.42346
0.203862	0.271663
0.253107	0.510384
0.229444	0.485546
0.236386	0.560289
0.191741	0.4888
0.686952	0.626426
1.08546	1.25857
0.634554	0.112832
0.673851	0.0864097
0.261072	0.387867
0.240487	0.408958
0.376001	1.06689
0.39219	0.969148
0.352912	0.775254
0.455549	1.11474
0.200388	0.256691
0.158445	-0.0147497
0.198104	0.0143308
0.226758	0.242217
0.187124	0.030535
0.240431	-0.231157
0.504342	0.18654
0.755699	0.288562
1.0302	1.33821
0.361854	0.52815
0.35676	0.713098
0.400183	0.320745
0.495315	0.554437
0.448265	0.160573
0.453716	0.222237
0.435245	0.805801
0.511359	0.805095
0.190441	-0.0224712
0.229037	0.203291
0.202002	0.402462
0.239704	0.148411
0.484392	0.167264
0.691303	0.165803
1.46158	0.856706
0.926636	0.822772
0.290993	0.108319
0.28813	0.426438
0.392846	0.278376
0.468485	0.372584
0.443228	0.271648
0.484644	0.532838
0.384381	0.38262
0.446906	0.421764
0.175057	0.206686
0.298262	0.532987
0.133168	0.221528
0.185036	-0.00818271
0.678334	0.5461
0.884646	0.416826
1.0302	1.33821
0.260836	0.345449
0.252949	0.441261
0.332535	0.549091
0.353138	0.635327
0.307129	0.435174
0.3894	0.504235
0.324344	0.485087
0.377206	0.494152
0.162986	0.214733
0.239154	0.587636
0.163834	0.539373
0.198187	0.375897
0.58809	0.582366
0.73058	0.325792
0.880839	0.93403
1.2019	1.20282
0.216862	0.111938
0.214078	0.233595
0.318823	0.469607
0.333618	0.407864
0.309451	0.40043
0.40027	0.655108
0.292071	0.19233
0.33361	0.236762
0.311819	0.564099
0.268505	0.53907
0.259067	0.497575
0.289208	0.337321
0.283786	0.215134
0.32469	0.438787
0.361854	0.52815
0.260836	0.345449
0.985066	1.5639
0.279002	0.185098
0.510602	0.397282
0.60946	0.106854
0.31779	-0.0399394
0.62809	1.05375
0.32532	0.856566
0.258507	0.49974
0.2296	0.243217
0.26075	0.352409
0.265806	0.381112
0.22779	0.113422
0.294498	0.162935
0.32527	0.188128
0.230483	0.0979897
0.85788	0.603197
0.70616	0.678328
0.244574	0.316409
0.349446	0.402923
0.547718	0.291348
0.31438	0.391603
0.46554	0.374907
0.247381	0.411637
0.184718	0.369825
0.178112	0.462932
0.163072	0.380737
0.166498	0.136676
0.210581	0.214587
0.288552	0.472926
0.35676	0.713098
0.252949	0.441261
0.985066	1.5639
0.249538	0.189494
0.413434	0.40881
0.672995	0.0808963
0.347264	-0.00486619
0.956836	1.70543
0.44369	1.18971
0.0968241	0.31135
0.10569	0.216261
0.15906	0.382893
0.161703	0.382729
0.177252	0.0320848
0.254221	0.193594
0.298967	0.181737
0.209611	0.091903
0.657704	0.421477
0.92286	0.674496
0.197106	0.31067
0.315489	0.403736
0.593259	0.33864
0.306712	0.499572
0.642171	0.348494
0.329399	0.333415
0.196149	0.445358
0.247568	0.703765
0.267033	0.269554
0.356968	0.305455
0.30921	1.03827
0.400683	0.793778
0.400183	0.320745
0.332535	0.549091
0.279002	0.185098
0.249538	0.189494
0.74057	1.39186
0.523946	1.47036
0.795557	1.36071
0.21364	0.185918
0.177464	-0.0231878
0.148291	0.51371
0.191168	0.714141
0.223027	0.566685
0.259155	0.480928
0.259513	0.891715
0.335899	0.853785
0.337302	0.263213
0.256299	0.429342
0.280403	0.279935
0.237794	0.318181
0.505217	1.34549
0.453883	1.33531
0.459988	1.22647
0.516211	1.19517
0.20223	0.273355
0.172008	0.0898499
0.166325	0.274908
0.16633	0.554838
0.258563	0.227986
0.319988	0.179007
0.287551	0.805187
0.399364	0.970938
0.495315	0.554437
0.353138	0.635327
0.510602	0.397282
0.413434	0.40881
0.74057	1.39186
0.710516	1.0527
0.590272	1.0292
0.37412	0.38376
0.291517	0.167919
0.151194	0.461277
0.148218	0.576155
0.198505	0.578755
0.218885	0.413653
0.262311	0.708197
0.3721	0.879125
0.406573	0.353784
0.305595	0.429934
0.365692	0.346004
0.338705	0.462606
0.458251	1.44502
0.59725	1.66424
0.55592	1.04424
0.507554	1.21765
0.282364	0.357102
0.206371	0.160085
0.226352	0.497827
0.199929	0.713899
0.332429	0.281361
0.360835	0.345541
0.277952	1.24933
0.364248	0.724186
0.448265	0.160573
0.307129	0.435174
0.60946	0.106854
0.672995	0.0808963
0.523946	1.47036
0.710516	1.0527
0.851675	1.63632
0.534097	0.0413787
0.390257	-0.169329
0.182383	0.60743
0.138545	0.843098
0.249032	0.48276
0.23641	0.524275
0.205172	1.07857
0.32807	0.876652
0.416824	0.180966
0.271377	0.387245
0.44982	0.310672
0.502857	0.295766
0.38226	1.20378
0.505583	1.13592
0.897006	1.45361
0.615038	0.99312
0.463949	0.20134
0.350488	0.118374
0.262265	0.317164
0.242081	0.589052
0.326029	0.265945
0.297456	0.213929
0.374171	1.22156
0.466909	0.847889
0.453716	0.222237
0.3894	0.504235
0.31779	-0.0399394
0.347264	-0.00486619
0.795557	1.36071
0.590272	1.0292
0.851675	1.63632
0.312175	0.00754067
0.314235	-0.172245
0.191283	0.444009
0.108444	0.751555
0.248512	0.629774
0.226748	0.430965
0.257268	1.05975
0.393738	1.15466
0.3839	0.318818
0.304132	0.468581
0.291855	0.220475
0.299321	0.229485
0.45736	1.20189
0.484717	1.04979
0.617219	1.19588
0.820302	1.10828
0.30426	0.224994
0.302892	0.093219
0.151318	0.185165
0.15703	0.346994
0.127909	0.154857
0.158791	-0.0321852
0.16223	0.130491
0.241883	0.42346
0.435245	0.805801
0.324344	0.485087
0.62809	1.05375
0.956836	1.70543
0.21364	0.185918
0.37412	0.38376
0.534097	0.0413787
0.312175	0.00754067
0.897846	1.5707
0.080458	0.103269
0.0880082	0.117937
0.143325	0.289739
0.160199	0.174539
0.150152	-0.0720451
0.205569	0.135481
0.368694	0.158277
0.279904	0.125648
0.487953	0.164214
0.7043	0.415942
0.179329	0.276314
0.295518	0.352691
0.538905	0.367719
0.310601	0.591137
1.03223	0.193865
0.623123	0.216364
0.113794	0.0608921
0.144814	0.241878
0.0302744	0.0706157
0.104483	-0.0842171
0.182828	-0.00290382
0.203862	0.271663
0.511359	0.805095
0.377206	0.494152
0.32532	0.856566
0.44369	1.18971
0.177464	-0.0231878
0.291517	0.167919
0.390257	-0.169329
0.314235	-0.172245
0.897846	1.5707
0.0393999	-0.0111806
0.0933108	0.0347245
0.0719027	0.146203
0.111616	0.0650789
0.162829	-0.18639
0.17982	-0.0129933
0.445953	0.237704
0.344202	0.15526
0.260893	0.0870207
0.373775	0.273761
0.165541	0.0587056
0.239198	0.156856
0.409047	0.150692
0.316605	0.401094
0.660829	0.0803444
0.896266	0.16305
0.815071	1.29129
0.47543	1.09769
0.597278	0.877696
0.556462	1.04238
0.340795	0.780033
0.253107	0.510384
0.190441	-0.0224712
0.162986	0.214733
0.258507	0.49974
0.0968241	0.31135
0.148291	0.51371
0.151194	0.461277
0.182383	0.60743
0.191283	0.444009
0.080458	0.103269
0.0393999	-0.0111806
0.619992	1.15795
0.701327	0.757232
0.701607	0.980332
0.286927	1.00761
0.262549	0.566303
0.220525	0.151339
0.17717	0.253642
0.219461	0.902466
0.0948251	0.444035
0.185535	0.700981
0.164473	0.530798
0.196646	0.438516
0.243642	0.379592
0.0898524	0.282433
0.0934927	0.245557
0.440233	0.862779
0.693689	1.35751
0.279637	0.772435
0.371955	0.72785
0.427935	1.07473
0.229444	0.485546
0.229037	0.203291
0.239154	0.587636
0.2296	0.243217
0.10569	0.216261
0.191168	0.714141
0.148218	0.576155
0.138545	0.843098
0.108444	0.751555
0.0880082	0.117937
0.0933108	0.0347245
0.619992	1.15795
0.369384	0.837377
0.438246	1.08528
0.500266	1.28925
0.23674	0.59273
0.257638	0.353286
0.262033	0.651099
0.207812	0.444187
0.127774	0.220482
0.233951	0.792949
0.133191	0.581033
0.164404	0.641606
0.185874	0.584162
0.103571	0.0469541
0.127439	0.0762308
0.62753	0.56503
0.37645	0.641361
0.749248	0.803528
0.581945	0.474639
0.244527	0.715384
0.236386	0.560289
0.202002	0.402462
0.163834	0.539373
0.26075	0.352409
0.15906	0.382893
0.223027	0.566685
0.198505	0.578755
0.249032	0.48276
0.248512	0.629774
0.143325	0.289739
0.0719027	0.146203
0.701327	0.757232
0.369384	0.837377
0.889113	0.815655
0.202955	0.866058
0.234565	0.834614
0.167974	0.564682
0.143268	0.604804
0.205804	0.69939
0.140734	0.568757
0.267937	0.684662
0.232999	0.562515
0.276733	0.455131
0.279218	0.535843
0.132971	0.546839
0.0498833	0.402358
0.564955	0.668226
0.45234	0.762564
0.5281	0.899026
0.693663	0.737768
0.273352	0.844039
0.191741	0.4888
0.239704	0.148411
0.198187	0.375897
0.265806	0.381112
0.161703	0.382729
0.259155	0.480928
0.218885	0.413653
0.23641	0.524275
0.226748	0.430965
0.160199	0.174539
0.111616	0.0650789
0.701607	0.980332
0.438246	1.08528
0.889113	0.815655
0.239224	0.891227
0.195792	0.542539
0.224146	0.186547
0.194557	0.308685
0.257506	0.744195
0.159038	0.448216
0.37189	0.567651
0.287495	0.465686
0.301195	0.362852
0.299322	0.324264
0.146255	0.237553
0.0852478	0.133127
0.222225	0.703498
0.341827	0.810393
0.180333	0.620139
0.202942	0.632023
0.803253	1.18236
0.686952	0.626426
0.484392	0.167264
0.58809	0.582366
0.22779	0.113422
0.177252	0.0320848
0.259513	0.891715
0.262311	0.708197
0.205172	1.07857
0.257268	1.05975
0.150152	-0.0720451
0.162829	-0.18639
0.286927	1.00761
0.500266	1.28925
0.202955	0.866058
0.239224	0.891227
0.923066	0.871017
0.474176	0.436507
0.676459	0.631982
0.232271	0.546904
0.177734	0.224536
0.329031	0.992117
0.286788	0.65491
0.251194	0.648795
0.340186	0.628393
0.147511	0.215721
0.154297	0.165765
0.242147	0.352261
0.197833	0.488092
0.218234	0.518706
0.190856	0.376526
0.645021	0.987912
1.08546	1.25857
0.691303	0.165803
0.73058	0.325792
0.294498	0.162935
0.254221	0.193594
0.335899	0.853785
0.3721	0.879125
0.32807	0.876652
0.393738	1.15466
0.205569	0.135481
0.17982	-0.0129933
0.262549	0.566303
0.23674	0.59273
0.234565	0.834614
0.195792	0.542539
0.923066	0.871017
0.703162	0.257553
0.877207	0.22223
0.268579	0.497942
0.240084	0.49472
0.429472	0.964887
0.414504	0.914853
0.349803	0.853017
0.492334	0.936437
0.198839	0.420341
0.173121	0.120729
0.184696	0.163721
0.218081	0.240756
0.153017	0.30198
0.231615	0.108482
0.452815	0.173085
0.634554	0.112832
1.46158	0.856706
0.880839	0.93403
0.32527	0.188128
0.298967	0.181737
0.337302	0.263213
0.406573	0.353784
0.416824	0.180966
0.3839	0.318818
0.368694	0.158277
0.445953	0.237704
0.220525	0.151339
0.257638	0.353286
0.167974	0.564682
0.224146	0.186547
0.474176	0.436507
0.703162	0.257553
1.04235	1.26772
0.31021	0.321383
0.296267	0.327673
0.399886	0.198436
0.48296	0.219583
0.415289	0.105363
0.466303	0.275741
0.404905	0.524696
0.509016	0.703227
0.144993	0.271228
0.230725	0.44423
0.0950736	0.28066
0.156622	0.17938
0.526399	0.349882
0.673851	0.0864097
0.926636	0.822772
1.2019	1.20282
0.230483	0.0979897
0.209611	0.091903
0.256299	0.429342
0.305595	0.429934
0.271377	0.387245
0.304132	0.468581
0.279904	0.125648
0.344202	0.15526
0.17717	0.253642
0.262033	0.651099
0.143268	0.604804
0.194557	0.308685
0.676459	0.631982
0.877207	0.22223
1.04235	1.26772
0.224424	0.131387
0.226599	0.127992
0.355212	0.307524
0.362488	0.254649
0.285671	0.268995
0.408633	0.34959
0.301151	0.21794
0.377784	0.390554
0.234538	0.585818
0.253178	0.403008
0.208204	0.58529
0.238993	0.569433
0.257996	0.410057
0.261072	0.387867
0.290993	0.108319
0.216862	0.111938
0.85788	0.603197
0.657704	0.421477
0.280403	0.279935
0.365692	0.346004
0.44982	0.310672
0.291855	0.220475
0.487953	0.164214
0.260893	0.0870207
0.219461	0.902466
0.207812	0.444187
0.205804	0.69939
0.257506	0.744195
0.232271	0.546904
0.268579	0.497942
0.31021	0.321383
0.224424	0.131387
0.956539	1.00718
0.245666	0.370888
0.449938	0.474521
0.591335	0.22385
0.289087	0.188135
0.575434	0.936009
0.267815	0.82353
0.137739	0.37416
0.166379	0.309085
0.115773	0.364237
0.136597	0.170792
0.178906	0.329128
0.240487	0.408958
0.28813	0.426438
0.214078	0.233595
0.70616	0.678328
0.92286	0.674496
0.237794	0.318181
0.338705	0.462606
0.502857	0.295766
0.299321	0.229485
0.7043	0.415942
0.373775	0.273761
0.0948251	0.444035
0.127774	0.220482
0.140734	0.568757
0.159038	0.448216
0.177734	0.224536
0.240084	0.49472
0.296267	0.327673
0.226599	0.127992
0.956539	1.00718
0.212564	0.270818
0.369107	0.57027
0.667315	0.364736
0.308156	0.311353
0.886426	1.33232
0.367779	0.86095
0.174257	0.468575
0.202951	0.722698
0.260939	0.352775
0.25033	0.348274
0.285198	1.08007
0.376001	1.06689
0.392846	0.278376
0.318823	0.469607
0.244574	0.316409
0.197106	0.31067
0.505217	1.34549
0.458251	1.44502
0.38226	1.20378
0.45736	1.20189
0.179329	0.276314
0.165541	0.0587056
0.185535	0.700981
0.233951	0.792949
0.267937	0.684662
0.37189	0.567651
0.329031	0.992117
0.429472	0.964887
0.399886	0.198436
0.355212	0.307524
0.245666	0.370888
0.212564	0.270818
0.771813	1.43951
0.471065	1.05571
0.796897	1.23469
0.171251	0.195598
0.169404	0.0463109
0.176194	0.337588
0.155107	0.599205
0.252692	0.227205
0.246917	0.229687
0.278889	0.891657
0.39219	0.969148
0.468485	0.372584
0.333618	0.407864
0.349446	0.402923
0.315489	0.403736
0.453883	1.33531
0.59725	1.66424
0.505583	1.13592
0.484717	1.04979
0.295518	0.352691
0.239198	0.156856
0.164473	0.530798
0.133191	0.581033
0.232999	0.562515
0.287495	0.465686
0.286788	0.65491
0.414504	0.914853
0.48296	0.219583
0.362488	0.254649
0.449938	0.474521
0.369107	0.57027
0.771813	1.43951
0.703486	1.23652
0.606873	1.22478
0.355933	0.412942
0.259988	0.221636
0.195026	0.431694
0.182892	0.695796
0.217692	0.244591
0.234576	0.248515
0.25951	0.961567
0.352912	0.775254
0.443228	0.271648
0.309451	0.40043
0.547718	0.291348
0.593259	0.33864
0.459988	1.22647
0.55592	1.04424
0.897006	1.45361
0.617219	1.19588
0.538905	0.367719
0.409047	0.150692
0.196646	0.438516
0.164404	0.641606
0.276733	0.455131
0.301195	0.362852
0.251194	0.648795
0.349803	0.853017
0.415289	0.105363
0.285671	0.268995
0.591335	0.22385
0.667315	0.364736
0.471065	1.05571
0.703486	1.23652
0.827971	1.36927
0.533283	0.164092
0.372299	0.0910553
0.210618	0.346606
0.160522	0.721143
0.243279	0.218759
0.234298	0.127241
0.331685	0.901762
0.455549	1.11474
0.484644	0.532838
0.40027	0.655108
0.31438	0.391603
0.306712	0.499572
0.516211	1.19517
0.507554	1.21765
0.615038	0.99312
0.820302	1.10828
0.310601	0.591137
0.316605	0.401094
0.243642	0.379592
0.185874	0.584162
0.279218	0.535843
0.299322	0.324264
0.340186	0.628393
0.492334	0.936437
0.466303	0.275741
0.408633	0.34959
0.289087	0.188135
0.308156	0.311353
0.796897	1.23469
0.606873	1.22478
0.827971	1.36927
0.28266	0.180157
0.309927	0.0733503
0.116429	0.233645
0.147438	0.0611568
0.107135	0.196247
0.160843	0.0929591
0.148782	0.156239
0.200388	0.256691
0.384381	0.38262
0.292071	0.19233
0.46554	0.374907
0.642171	0.348494
0.20223	0.273355
0.282364	0.357102
0.463949	0.20134
0.30426	0.224994
1.03223	0.193865
0.660829	0.0803444
0.0898524	0.282433
0.103571	0.0469541
0.132971	0.546839
0.146255	0.237553
0.147511	0.215721
0.198839	0.420341
0.404905	0.524696
0.301151	0.21794
0.575434	0.936009
0.886426	1.33232
0.171251	0.195598
0.355933	0.412942
0.533283	0.164092
0.28266	0.180157
0.851164	1.27443
0.0800426	0.277726
0.128807	0.0922211
0.0412862	0.137675
0.112679	0.0867663
0.145163	0.00358953
0.158445	-0.0147497
0.446906	0.421764
0.33361	0.236762
0.247381	0.411637
0.329399	0.333415
0.172008	0.0898499
0.206371	0.160085
0.350488	0.118374
0.302892	0.093219
0.623123	0.216364
0.896266	0.16305
0.0934927	0.245557
0.127439	0.0762308
0.0498833	0.402358
0.0852478	0.133127
0.154297	0.165765
0.173121	0.120729
0.509016	0.703227
0.377784	0.390554
0.267815	0.82353
0.367779	0.86095
0.169404	0.0463109
0.259988	0.221636
0.372299	0.0910553
0.309927	0.0733503
0.851164	1.27443

## Sheet: Fig.4b
functional_connectivity	tau_covariance
0.659539	1.45005
0.801374	0.983121
0.755431	1.08545
0.328074	0.604158
0.274981	0.575457
0.198104	0.666613
0.175057	0.58695
0.311819	0.553934
0.184718	0.630672
0.196149	0.549519
0.166325	0.571423
0.226352	0.663888
0.262265	0.540562
0.151318	0.625864
0.113794	0.481032
0.815071	1.4267
0.440233	1.39337
0.62753	0.854404
0.564955	0.945125
0.222225	0.706061
0.242147	0.734144
0.184696	0.707876
0.144993	0.712784
0.234538	0.801058
0.137739	0.676542
0.174257	0.761908
0.176194	0.671027
0.195026	0.67361
0.210618	0.553748
0.116429	0.430712
0.0800426	0.556024
0.659539	1.45005
0.401813	1.09514
0.460463	0.800142
0.540073	0.742938
0.275881	0.737729
0.226758	0.669449
0.298262	0.615046
0.268505	0.728618
0.178112	0.819227
0.247568	0.58234
0.16633	0.562171
0.199929	0.696146
0.242081	0.587412
0.15703	0.779749
0.144814	0.601178
0.47543	1.33091
0.693689	1.50325
0.37645	1.06533
0.45234	0.894479
0.341827	0.838803
0.197833	0.833333
0.218081	0.622548
0.230725	0.744644
0.253178	0.837615
0.166379	0.790765
0.202951	0.720963
0.155107	0.668764
0.182892	0.779088
0.160522	0.604004
0.147438	0.430665
0.128807	0.52361
0.801374	0.983121
0.401813	1.09514
0.938523	0.957084
0.266704	0.741081
0.258103	0.69976
0.187124	0.618023
0.133168	0.324557
0.259067	0.895392
0.163072	0.808656
0.267033	0.784167
0.258563	0.712087
0.332429	0.914632
0.326029	0.773088
0.127909	0.587032
0.0302744	0.460446
0.597278	0.933766
0.279637	0.911059
0.749248	0.987148
0.5281	0.889214
0.180333	0.842764
0.218234	1.02628
0.153017	0.677125
0.0950736	0.4991
0.208204	0.947222
0.115773	0.774526
0.260939	0.868908
0.252692	0.759711
0.217692	0.887424
0.243279	0.73597
0.107135	0.382203
0.0412862	0.399483
0.755431	1.08545
0.460463	0.800142
0.938523	0.957084
0.272415	0.45022
0.215509	0.331559
0.240431	0.420737
0.185036	0.154534
0.289208	0.539473
0.166498	0.589933
0.356968	0.417262
0.319988	0.495304
0.360835	0.643355
0.297456	0.407917
0.158791	0.403798
0.104483	0.352129
0.556462	0.86662
0.371955	0.81977
0.581945	0.641375
0.693663	0.808632
0.202942	0.389408
0.190856	0.547619
0.231615	0.433508
0.156622	0.29752
0.238993	0.712538
0.136597	0.600259
0.25033	0.409296
0.246917	0.318819
0.234576	0.347545
0.234298	0.272975
0.160843	0.319284
0.112679	0.353942
0.328074	0.604158
0.540073	0.742938
0.266704	0.741081
0.272415	0.45022
0.888911	1.44763
0.504342	0.932242
0.678334	0.723573
0.283786	1.47827
0.210581	1.22203
0.30921	0.912403
0.287551	0.982759
0.277952	1.00696
0.374171	0.800676
0.16223	0.940574
0.182828	0.799925
0.340795	0.66091
0.427935	0.593749
0.244527	1.07116
0.273352	0.859672
0.803253	1.02703
0.645021	1.38003
0.452815	0.719708
0.526399	0.571918
0.257996	0.719887
0.178906	0.726641
0.285198	0.800964
0.278889	0.801737
0.25951	0.920348
0.331685	0.665813
0.148782	0.252172
0.145163	0.293568
0.274981	0.575457
0.275881	0.737729
0.258103	0.69976
0.215509	0.331559
0.888911	1.44763
0.755699	1.13701
0.884646	0.797874
0.32469	1.19936
0.288552	1.18161
0.400683	1.12211
0.399364	1.02883
0.364248	1.09242
0.466909	1.12931
0.241883	0.93422
0.203862	0.828598
0.253107	0.548655
0.229444	0.577251
0.236386	0.865932
0.191741	0.68618
0.686952	1.08761
1.08546	1.25416
0.634554	0.857888
0.673851	0.604078
0.261072	0.712943
0.240487	0.880462
0.376001	0.947856
0.39219	1.02552
0.352912	1.10226
0.455549	0.846064
0.200388	0.356846
0.158445	0.385902
0.198104	0.666613
0.226758	0.669449
0.187124	0.618023
0.240431	0.420737
0.504342	0.932242
0.755699	1.13701
1.0302	1.00812
0.361854	0.927074
0.35676	1.05074
0.400183	0.857487
0.495315	0.908547
0.448265	0.762599
0.453716	0.743787
0.435245	1.23469
0.511359	1.22589
0.190441	0.643268
0.229037	0.729635
0.202002	0.536672
0.239704	0.508015
0.484392	0.784959
0.691303	0.806323
1.46158	1.18928
0.926636	0.805611
0.290993	0.565084
0.28813	0.742023
0.392846	0.74758
0.468485	0.763837
0.443228	0.668193
0.484644	0.586559
0.384381	0.306602
0.446906	0.463213
0.175057	0.58695
0.298262	0.615046
0.133168	0.324557
0.185036	0.154534
0.678334	0.723573
0.884646	0.797874
1.0302	1.00812
0.260836	0.600911
0.252949	0.470234
0.332535	0.485948
0.353138	0.506181
0.307129	0.326002
0.3894	0.397395
0.324344	0.641565
0.377206	0.615278
0.162986	0.607318
0.239154	0.696978
0.163834	0.401469
0.198187	0.345661
0.58809	0.877561
0.73058	0.637113
0.880839	0.722176
1.2019	1.32423
0.216862	0.197653
0.214078	0.279049
0.318823	0.698327
0.333618	0.718862
0.309451	0.655115
0.40027	0.59495
0.292071	0.0298649
0.33361	0.2355
0.311819	0.553934
0.268505	0.728618
0.259067	0.895392
0.289208	0.539473
0.283786	1.47827
0.32469	1.19936
0.361854	0.927074
0.260836	0.600911
0.985066	1.16061
0.279002	0.888222
0.510602	1.06194
0.60946	1.01025
0.31779	0.752858
0.62809	0.873058
0.32532	0.778769
0.258507	0.639985
0.2296	0.551114
0.26075	0.998079
0.265806	0.803845
0.22779	0.844218
0.294498	1.16894
0.32527	0.55771
0.230483	0.474618
0.85788	0.638232
0.70616	0.596253
0.244574	0.754053
0.349446	0.735776
0.547718	0.833681
0.31438	0.586695
0.46554	0.0801607
0.247381	0.092193
0.184718	0.630672
0.178112	0.819227
0.163072	0.808656
0.166498	0.589933
0.210581	1.22203
0.288552	1.18161
0.35676	1.05074
0.252949	0.470234
0.985066	1.16061
0.249538	1.05643
0.413434	1.09801
0.672995	1.31672
0.347264	0.962361
0.956836	1.39735
0.44369	1.21849
0.0968241	0.636827
0.10569	0.613266
0.15906	0.948506
0.161703	0.733489
0.177252	0.709666
0.254221	0.986998
0.298967	0.781078
0.209611	0.357102
0.657704	0.977164
0.92286	1.08087
0.197106	0.65544
0.315489	0.683356
0.593259	0.726564
0.306712	0.533898
0.642171	0.538745
0.329399	0.573439
0.196149	0.549519
0.247568	0.58234
0.267033	0.784167
0.356968	0.417262
0.30921	0.912403
0.400683	1.12211
0.400183	0.857487
0.332535	0.485948
0.279002	0.888222
0.249538	1.05643
0.74057	1.75783
0.523946	1.31612
0.795557	1.41491
0.21364	0.772024
0.177464	0.70972
0.148291	0.565332
0.191168	0.476567
0.223027	0.736352
0.259155	0.7197
0.259513	0.906638
0.335899	1.01067
0.337302	0.731462
0.256299	0.351095
0.280403	0.831569
0.237794	0.728519
0.505217	1.17361
0.453883	1.25991
0.459988	1.00442
0.516211	0.862864
0.20223	0.429253
0.172008	0.500966
0.166325	0.571423
0.16633	0.562171
0.258563	0.712087
0.319988	0.495304
0.287551	0.982759
0.399364	1.02883
0.495315	0.908547
0.353138	0.506181
0.510602	1.06194
0.413434	1.09801
0.74057	1.75783
0.710516	1.24046
0.590272	1.08906
0.37412	0.893735
0.291517	0.830927
0.151194	0.604519
0.148218	0.47225
0.198505	0.729378
0.218885	0.801073
0.262311	0.753656
0.3721	0.942686
0.406573	0.618725
0.305595	0.303747
0.365692	0.838131
0.338705	0.662055
0.458251	0.965858
0.59725	1.01493
0.55592	0.789444
0.507554	0.599825
0.282364	0.338647
0.206371	0.393744
0.226352	0.663888
0.199929	0.696146
0.332429	0.914632
0.360835	0.643355
0.277952	1.00696
0.364248	1.09242
0.448265	0.762599
0.307129	0.326002
0.60946	1.01025
0.672995	1.31672
0.523946	1.31612
0.710516	1.24046
0.851675	1.65267
0.534097	0.841596
0.390257	0.737693
0.182383	0.622377
0.138545	0.499174
0.249032	1.04361
0.23641	0.853729
0.205172	0.796614
0.32807	1.21338
0.416824	0.597327
0.271377	0.233858
0.44982	1.04737
0.502857	1.01038
0.38226	0.86845
0.505583	0.946499
0.897006	0.950681
0.615038	0.710581
0.463949	0.629582
0.350488	0.528048
0.262265	0.540562
0.242081	0.587412
0.326029	0.773088
0.297456	0.407917
0.374171	0.800676
0.466909	1.12931
0.453716	0.743787
0.3894	0.397395
0.31779	0.752858
0.347264	0.962361
0.795557	1.41491
0.590272	1.08906
0.851675	1.65267
0.312175	0.708606
0.314235	0.643166
0.191283	0.506155
0.108444	0.459689
0.248512	0.741998
0.226748	0.637896
0.257268	0.854864
0.393738	1.07786
0.3839	0.624437
0.304132	0.310521
0.291855	0.910573
0.299321	0.905196
0.45736	0.980454
0.484717	1.12615
0.617219	1.07503
0.820302	0.906024
0.30426	0.686536
0.302892	0.60252
0.151318	0.625864
0.15703	0.779749
0.127909	0.587032
0.158791	0.403798
0.16223	0.940574
0.241883	0.93422
0.435245	1.23469
0.324344	0.641565
0.62809	0.873058
0.956836	1.39735
0.21364	0.772024
0.37412	0.893735
0.534097	0.841596
0.312175	0.708606
0.897846	2.12991
0.080458	0.66295
0.0880082	0.680681
0.143325	0.659317
0.160199	0.529061
0.150152	0.540729
0.205569	0.648627
0.368694	0.77364
0.279904	0.448999
0.487953	0.855067
0.7043	0.930882
0.179329	0.50525
0.295518	0.591353
0.538905	0.538309
0.310601	0.382388
1.03223	0.574653
0.623123	0.681179
0.113794	0.481032
0.144814	0.601178
0.0302744	0.460446
0.104483	0.352129
0.182828	0.799925
0.203862	0.828598
0.511359	1.22589
0.377206	0.615278
0.32532	0.778769
0.44369	1.21849
0.177464	0.70972
0.291517	0.830927
0.390257	0.737693
0.314235	0.643166
0.897846	2.12991
0.0393999	0.528793
0.0933108	0.569851
0.0719027	0.507082
0.111616	0.401314
0.162829	0.45269
0.17982	0.502897
0.445953	0.682794
0.344202	0.384597
0.260893	0.703684
0.373775	0.827083
0.165541	0.395829
0.239198	0.492899
0.409047	0.401688
0.316605	0.288917
0.660829	0.512186
0.896266	0.620795
0.815071	1.4267
0.47543	1.33091
0.597278	0.933766
0.556462	0.86662
0.340795	0.66091
0.253107	0.548655
0.190441	0.643268
0.162986	0.607318
0.258507	0.639985
0.0968241	0.636827
0.148291	0.565332
0.151194	0.604519
0.182383	0.622377
0.191283	0.506155
0.080458	0.66295
0.0393999	0.528793
0.619992	1.30441
0.701327	1.02917
0.701607	1.18081
0.286927	0.732632
0.262549	0.723538
0.220525	0.666678
0.17717	0.724686
0.219461	0.72223
0.0948251	0.62462
0.185535	0.769679
0.164473	0.748692
0.196646	0.722377
0.243642	0.598475
0.0898524	0.3901
0.0934927	0.541704
0.440233	1.39337
0.693689	1.50325
0.279637	0.911059
0.371955	0.81977
0.427935	0.593749
0.229444	0.577251
0.229037	0.729635
0.239154	0.696978
0.2296	0.551114
0.10569	0.613266
0.191168	0.476567
0.148218	0.47225
0.138545	0.499174
0.108444	0.459689
0.0880082	0.680681
0.0933108	0.569851
0.619992	1.30441
0.369384	0.708216
0.438246	0.69686
0.500266	0.792641
0.23674	0.689772
0.257638	0.638795
0.262033	0.841317
0.207812	0.70259
0.127774	0.613563
0.233951	0.565438
0.133191	0.506205
0.164404	0.549569
0.185874	0.464997
0.103571	0.348388
0.127439	0.480261
0.62753	0.854404
0.37645	1.06533
0.749248	0.987148
0.581945	0.641375
0.244527	1.07116
0.236386	0.865932
0.202002	0.536672
0.163834	0.401469
0.26075	0.998079
0.15906	0.948506
0.223027	0.736352
0.198505	0.729378
0.249032	1.04361
0.248512	0.741998
0.143325	0.659317
0.0719027	0.507082
0.701327	1.02917
0.369384	0.708216
0.889113	1.36712
0.202955	0.902417
0.234565	1.11911
0.167974	0.504543
0.143268	0.38838
0.205804	0.784485
0.140734	0.776957
0.267937	0.820202
0.232999	0.834489
0.276733	0.986082
0.279218	0.700773
0.132971	0.380784
0.0498833	0.348969
0.564955	0.945125
0.45234	0.894479
0.5281	0.889214
0.693663	0.808632
0.273352	0.859672
0.191741	0.68618
0.239704	0.508015
0.198187	0.345661
0.265806	0.803845
0.161703	0.733489
0.259155	0.7197
0.218885	0.801073
0.23641	0.853729
0.226748	0.637896
0.160199	0.529061
0.111616	0.401314
0.701607	1.18081
0.438246	0.69686
0.889113	1.36712
0.239224	0.689949
0.195792	0.912864
0.224146	0.560499
0.194557	0.397913
0.257506	0.798113
0.159038	0.68302
0.37189	0.931757
0.287495	0.822825
0.301195	0.864111
0.299322	0.682026
0.146255	0.340145
0.0852478	0.368761
0.222225	0.706061
0.341827	0.838803
0.180333	0.842764
0.202942	0.389408
0.803253	1.02703
0.686952	1.08761
0.484392	0.784959
0.58809	0.877561
0.22779	0.844218
0.177252	0.709666
0.259513	0.906638
0.262311	0.753656
0.205172	0.796614
0.257268	0.854864
0.150152	0.540729
0.162829	0.45269
0.286927	0.732632
0.500266	0.792641
0.202955	0.902417
0.239224	0.689949
0.923066	1.42918
0.474176	0.695985
0.676459	0.935112
0.232271	0.45342
0.177734	0.552778
0.329031	1.0348
0.286788	1.04473
0.251194	1.0487
0.340186	0.900834
0.147511	0.221544
0.154297	0.31907
0.242147	0.734144
0.197833	0.833333
0.218234	1.02628
0.190856	0.547619
0.645021	1.38003
1.08546	1.25416
0.691303	0.806323
0.73058	0.637113
0.294498	1.16894
0.254221	0.986998
0.335899	1.01067
0.3721	0.942686
0.32807	1.21338
0.393738	1.07786
0.205569	0.648627
0.17982	0.502897
0.262549	0.723538
0.23674	0.689772
0.234565	1.11911
0.195792	0.912864
0.923066	1.42918
0.703162	0.723024
0.877207	0.644952
0.268579	0.740297
0.240084	0.737061
0.429472	1.07307
0.414504	1.00048
0.349803	1.22057
0.492334	0.900849
0.198839	0.329448
0.173121	0.319066
0.184696	0.707876
0.218081	0.622548
0.153017	0.677125
0.231615	0.433508
0.452815	0.719708
0.634554	0.857888
1.46158	1.18928
0.880839	0.722176
0.32527	0.55771
0.298967	0.781078
0.337302	0.731462
0.406573	0.618725
0.416824	0.597327
0.3839	0.624437
0.368694	0.77364
0.445953	0.682794
0.220525	0.666678
0.257638	0.638795
0.167974	0.504543
0.224146	0.560499
0.474176	0.695985
0.703162	0.723024
1.04235	0.812147
0.31021	0.603815
0.296267	0.846379
0.399886	0.855502
0.48296	0.820356
0.415289	0.765424
0.466303	0.765514
0.404905	0.490207
0.509016	0.746856
0.144993	0.712784
0.230725	0.744644
0.0950736	0.4991
0.156622	0.29752
0.526399	0.571918
0.673851	0.604078
0.926636	0.805611
1.2019	1.32423
0.230483	0.474618
0.209611	0.357102
0.256299	0.351095
0.305595	0.303747
0.271377	0.233858
0.304132	0.310521
0.279904	0.448999
0.344202	0.384597
0.17717	0.724686
0.262033	0.841317
0.143268	0.38838
0.194557	0.397913
0.676459	0.935112
0.877207	0.644952
1.04235	0.812147
0.224424	0.145854
0.226599	0.277414
0.355212	0.709564
0.362488	0.628273
0.285671	0.638869
0.408633	0.675045
0.301151	0.0305948
0.377784	0.282338
0.234538	0.801058
0.253178	0.837615
0.208204	0.947222
0.238993	0.712538
0.257996	0.719887
0.261072	0.712943
0.290993	0.565084
0.216862	0.197653
0.85788	0.638232
0.657704	0.977164
0.280403	0.831569
0.365692	0.838131
0.44982	1.04737
0.291855	0.910573
0.487953	0.855067
0.260893	0.703684
0.219461	0.72223
0.207812	0.70259
0.205804	0.784485
0.257506	0.798113
0.232271	0.45342
0.268579	0.740297
0.31021	0.603815
0.224424	0.145854
0.956539	1.19
0.245666	0.593829
0.449938	0.592489
0.591335	0.638208
0.289087	0.438531
0.575434	0.934305
0.267815	0.796568
0.137739	0.676542
0.166379	0.790765
0.115773	0.774526
0.136597	0.600259
0.178906	0.726641
0.240487	0.880462
0.28813	0.742023
0.214078	0.279049
0.70616	0.596253
0.92286	1.08087
0.237794	0.728519
0.338705	0.662055
0.502857	1.01038
0.299321	0.905196
0.7043	0.930882
0.373775	0.827083
0.0948251	0.62462
0.127774	0.613563
0.140734	0.776957
0.159038	0.68302
0.177734	0.552778
0.240084	0.737061
0.296267	0.846379
0.226599	0.277414
0.956539	1.19
0.212564	0.526731
0.369107	0.616643
0.667315	0.628323
0.308156	0.4719
0.886426	1.14647
0.367779	1.01494
0.174257	0.761908
0.202951	0.720963
0.260939	0.868908
0.25033	0.409296
0.285198	0.800964
0.376001	0.947856
0.392846	0.74758
0.318823	0.698327
0.244574	0.754053
0.197106	0.65544
0.505217	1.17361
0.458251	0.965858
0.38226	0.86845
0.45736	0.980454
0.179329	0.50525
0.165541	0.395829
0.185535	0.769679
0.233951	0.565438
0.267937	0.820202
0.37189	0.931757
0.329031	1.0348
0.429472	1.07307
0.399886	0.855502
0.355212	0.709564
0.245666	0.593829
0.212564	0.526731
0.771813	1.87672
0.471065	1.66998
0.796897	1.55051
0.171251	0.259743
0.169404	0.378865
0.176194	0.671027
0.155107	0.668764
0.252692	0.759711
0.246917	0.318819
0.278889	0.801737
0.39219	1.02552
0.468485	0.763837
0.333618	0.718862
0.349446	0.735776
0.315489	0.683356
0.453883	1.25991
0.59725	1.01493
0.505583	0.946499
0.484717	1.12615
0.295518	0.591353
0.239198	0.492899
0.164473	0.748692
0.133191	0.506205
0.232999	0.834489
0.287495	0.822825
0.286788	1.04473
0.414504	1.00048
0.48296	0.820356
0.362488	0.628273
0.449938	0.592489
0.369107	0.616643
0.771813	1.87672
0.703486	1.67742
0.606873	1.45276
0.355933	0.382949
0.259988	0.488352
0.195026	0.67361
0.182892	0.779088
0.217692	0.887424
0.234576	0.347545
0.25951	0.920348
0.352912	1.10226
0.443228	0.668193
0.309451	0.655115
0.547718	0.833681
0.593259	0.726564
0.459988	1.00442
0.55592	0.789444
0.897006	0.950681
0.617219	1.07503
0.538905	0.538309
0.409047	0.401688
0.196646	0.722377
0.164404	0.549569
0.276733	0.986082
0.301195	0.864111
0.251194	1.0487
0.349803	1.22057
0.415289	0.765424
0.285671	0.638869
0.591335	0.638208
0.667315	0.628323
0.471065	1.66998
0.703486	1.67742
0.827971	1.86746
0.533283	0.337325
0.372299	0.374039
0.210618	0.553748
0.160522	0.604004
0.243279	0.73597
0.234298	0.272975
0.331685	0.665813
0.455549	0.846064
0.484644	0.586559
0.40027	0.59495
0.31438	0.586695
0.306712	0.533898
0.516211	0.862864
0.507554	0.599825
0.615038	0.710581
0.820302	0.906024
0.310601	0.382388
0.316605	0.288917
0.243642	0.598475
0.185874	0.464997
0.279218	0.700773
0.299322	0.682026
0.340186	0.900834
0.492334	0.900849
0.466303	0.765514
0.408633	0.675045
0.289087	0.438531
0.308156	0.4719
0.796897	1.55051
0.606873	1.45276
0.827971	1.86746
0.28266	0.25415
0.309927	0.345778
0.116429	0.430712
0.147438	0.430665
0.107135	0.382203
0.160843	0.319284
0.148782	0.252172
0.200388	0.356846
0.384381	0.306602
0.292071	0.0298649
0.46554	0.0801607
0.642171	0.538745
0.20223	0.429253
0.282364	0.338647
0.463949	0.629582
0.30426	0.686536
1.03223	0.574653
0.660829	0.512186
0.0898524	0.3901
0.103571	0.348388
0.132971	0.380784
0.146255	0.340145
0.147511	0.221544
0.198839	0.329448
0.404905	0.490207
0.301151	0.0305948
0.575434	0.934305
0.886426	1.14647
0.171251	0.259743
0.355933	0.382949
0.533283	0.337325
0.28266	0.25415
0.851164	1.59355
0.0800426	0.556024
0.128807	0.52361
0.0412862	0.399483
0.112679	0.353942
0.145163	0.293568
0.158445	0.385902
0.446906	0.463213
0.33361	0.2355
0.247381	0.092193
0.329399	0.573439
0.172008	0.500966
0.206371	0.393744
0.350488	0.528048
0.302892	0.60252
0.623123	0.681179
0.896266	0.620795
0.0934927	0.541704
0.127439	0.480261
0.0498833	0.348969
0.0852478	0.368761
0.154297	0.31907
0.173121	0.319066
0.509016	0.746856
0.377784	0.282338
0.267815	0.796568
0.367779	1.01494
0.169404	0.378865
0.259988	0.488352
0.372299	0.374039
0.309927	0.345778
0.851164	1.59355

## Sheet: Fig.4c
functional_connectivity	tau_covariance
0.809252	1.027
0.632416	1.14232
1.02701	1.18003
0.342959	0.555476
0.848068	0.638983
0.565729	0.558571
0.57994	1.10523
0.515954	0.80802
0.880644	1.0257
0.725206	0.942697
0.709175	0.749798
0.708713	0.931801
0.731	0.948641
0.251276	1.08445
0.320724	0.78283
0.213507	0.577371
0.229341	0.608677
0.230672	0.469336
0.154301	1.17169
0.19307	1.13632
0.213101	0.696009
0.141348	0.895814
0.152161	0.744609
0.245756	0.868289
0.162731	0.802982
0.215116	0.915439
0.195474	0.839944
0.247415	0.56224
0.189563	0.643043
0.557934	0.867815
0.424293	0.751891
0.414137	0.695565
0.186341	1.18645
0.180927	0.766527
0.24271	0.796797
0.438851	0.587947
0.313323	0.81244
0.411916	0.489041
0.310258	0.579308
0.206373	1.13208
0.13654	0.972217
0.0448544	1.03287
0.308308	0.763705
0.211445	0.997285
0.167314	1.05767
0.223062	0.925044
0.142158	0.648812
0.139748	0.687578
0.12607	0.875946
0.0561794	0.887923
0.162301	0.431053
0.360105	0.445977
0.163741	0.590558
0.192842	0.744993
0.107583	0.85466
0.172297	0.704366
0.202813	0.575667
0.148194	0.778946
0.149876	0.757671
0.0375916	1.11232
0.169074	0.647714
0.163215	0.538278
0.184516	0.795669
0.092066	0.753179
0.0221443	1.08795
-0.00295534	0.697191
0.0556786	1.06916
0.0496756	0.836719
0.0438502	1.30541
0.480896	0.600745
0.178773	0.901487
0.0364446	0.591798
0.174158	0.818845
0.119646	0.71619
0.24476	1.01753
0.216793	1.17696
0.280057	0.684987
0.29393	0.704295
0.349085	1.08201
0.149832	0.943901
0.0493826	1.04382
0.164955	0.669664
0.0369424	0.680683
0.106767	0.788
0.0537151	0.91923
0.0783454	1.22062
0.00408749	0.578531
0.0154142	1.11003
0.0268628	0.580016
-0.0541346	1.41509
-0.0261134	0.656965
0.00299753	0.915024
0.00693526	1.03514
0.0226748	0.909332
0.576525	1.00234
0.266358	1.40729
0.162847	1.03319
0.217483	1.00092
0.594155	0.479683
0.478935	0.713059
0.645481	0.724671
0.848216	1.45422
0.943098	1.36087
0.490401	0.617579
0.527048	0.427062
0.802286	1.44586
0.411774	0.40892
0.797747	1.11272
0.729414	0.913111
0.609188	0.594603
0.640248	0.847747
0.655677	0.856213
0.59353	0.650236
0.518697	0.617394
0.202381	0.420734
0.239095	0.689375
0.131427	0.445655
0.216067	0.527464
0.206906	0.803251
0.208677	0.784587
0.126119	0.950624
0.219618	0.502558
0.158045	1.07553
0.229142	0.621081
0.193636	0.568207
0.144851	0.490309
0.201965	1.13007
0.164374	0.612113
0.213715	1.25748
0.148273	0.600171
0.245534	0.458677
0.206039	0.511156
0.201893	0.582173
0.452581	0.963838
0.389194	0.610356
0.151497	1.21298
0.155311	0.695238
0.156124	1.02502
0.423623	0.532161
0.21039	0.674519
0.337137	0.629906
0.420244	0.497742
0.245463	0.645944
0.204943	0.446231
0.0942075	0.67115
0.102593	0.901776
0.255155	0.633852
0.251371	0.73981
0.238865	0.879982
0.143106	0.879963
0.132064	0.865429
0.170279	0.884596
0.170451	0.526073
0.161096	0.656834
0.161813	0.636132
0.300832	0.53647
0.166605	0.776748
0.0780222	0.741283
0.149165	0.571116
0.0777406	0.94331
0.14384	0.785916
0.139144	0.516826
0.189996	0.883657
0.134691	1.11185
0.0641221	0.998552
0.127818	0.841102
0.16591	0.722678
0.139067	0.760767
0.0411915	0.813362
0.0374615	0.743305
0.0563414	1.0034
0.101145	0.946159
0.0808761	0.929621
0.0934681	0.768277
0.0628912	1.00875
0.456081	0.797932
0.139255	0.934509
0.0362373	0.778434
0.0307276	0.670644
0.0127222	0.948732
0.242363	0.715089
0.135015	0.728553
-0.0382681	0.75801
0.132662	0.810223
0.0999246	1.1046
0.196484	1.18333
0.167388	0.817954
0.21861	0.695125
0.100695	0.956824
0.0747166	0.637193
-0.00158132	0.641349
-0.0282069	0.469322
0.0295657	1.02959
-0.0124122	0.940791
0.0524463	0.643272
0.00307727	0.780098
0.517336	1.09268
0.26016	1.11929
0.251026	0.69112
0.203575	0.00615714
0.347418	0.424776
0.171156	0.15587
0.17463	-0.0830354
0.386285	0.778493
0.338558	0.466718
0.2192	0.577088
0.273238	0.855208
0.154811	0.0203554
0.0845793	0.182187
0.199509	0.759958
0.199499	0.764119
0.164076	0.751051
0.233238	0.895816
-0.00997509	0.220914
-0.0269516	0.147681
0.261205	0.168058
0.401689	0.645752
0.200734	0.56294
0.211103	0.427357
0.374435	0.65276
0.34659	0.532609
0.224013	0.550147
0.261657	0.648158
0.156889	0.129788
0.0939544	0.191174
0.260598	0.701132
0.229871	0.689012
0.1815	0.718103
0.269082	0.763849
-0.0112943	0.114357
-0.0251012	0.105129
0.809252	1.027
0.972078	1.70308
0.868791	1.40596
0.93718	0.778181
0.454212	0.24795
1.09233	0.96082
0.620944	1.07292
0.894065	1.11576
0.675297	0.80198
0.836552	1.25739
0.487077	1.24146
0.717449	1.34116
0.832229	1.45388
0.225418	0.505607
0.3046	0.488717
0.147422	0.446119
0.20377	0.532423
0.189318	0.438215
0.126949	0.659803
0.188492	0.871909
0.159596	1.47376
0.0859785	0.984443
0.118498	1.07839
0.26668	1.15274
0.173253	0.847765
0.21413	1.06108
0.211687	1.1524
0.221551	1.1931
0.193731	1.25541
0.662636	1.59567
0.49539	0.988887
0.43175	1.3606
0.174343	0.978594
0.170995	0.886742
0.30045	1.07065
0.493768	1.04145
0.381548	1.19458
0.43273	1.19083
0.343992	1.0552
0.269318	0.969698
0.184867	1.02273
0.106043	0.818742
0.298054	0.367821
0.195733	0.556958
0.191292	0.635773
0.159484	0.546528
0.100376	0.604015
0.0749012	0.820431
0.149057	0.567988
0.140526	0.981908
0.193259	0.903217
0.301234	1.05141
0.212313	1.05452
0.156685	0.412747
0.0833888	0.802913
0.177867	0.685326
0.252321	0.753611
0.0858892	0.666699
0.0634434	0.530658
0.112075	0.760341
0.268853	0.628679
0.211222	0.824933
0.299731	1.01373
0.146324	0.611467
0.114344	0.611171
0.0923517	0.643982
0.145733	1.18023
0.121114	1.03404
0.12624	1.01133
0.41487	1.31087
0.198794	0.752551
0.0327984	0.802373
0.13813	0.7437
0.162922	0.719014
0.213928	0.734004
0.242447	0.663077
0.281042	0.566189
0.30801	0.99513
0.305187	1.11287
0.190081	0.879348
0.0862674	1.00209
0.130484	0.439306
-0.0276595	0.651258
0.152348	0.639652
0.0790375	0.649273
0.107238	1.07969
-0.0361302	0.923394
0.0771905	0.921026
0.0211294	0.887094
0.0534587	0.981778
0.0520317	0.867188
0.103528	0.794814
0.0490235	0.965824
0.118819	1.01676
0.368593	1.00804
0.211208	1.30171
0.177488	1.54241
0.217397	1.16134
0.337267	0.562533
0.400109	0.740728
0.35634	0.577135
1.14692	1.75279
0.7662	1.31388
0.721091	1.19683
1.00002	0.919241
0.507027	0.745134
0.827474	0.826187
0.71144	1.44179
0.48045	1.07705
0.702036	1.10834
0.780141	1.33279
0.518195	1.46872
0.597218	0.97423
0.555392	1.33521
0.170011	0.226885
0.229453	0.538896
0.0924338	0.371807
0.191406	0.381421
0.212811	0.568317
0.195259	0.534965
0.112101	1.15078
0.198973	1.09157
0.154939	0.997472
0.235012	0.743739
0.161343	1.12282
0.132977	0.624847
0.213887	0.86149
0.186291	0.72064
0.211872	1.43281
0.178688	0.80134
0.245656	0.880152
0.197922	1.1126
0.206155	1.00855
0.623042	1.60838
0.406257	1.2578
0.119683	0.867401
0.181954	0.652316
0.155372	1.47828
0.49124	0.908759
0.249865	0.719687
0.434594	0.887516
0.452738	1.0687
0.259879	0.88216
0.271501	0.835242
0.144903	0.976862
0.141107	0.982192
0.26159	0.757948
0.251756	0.711784
0.223617	0.57887
0.223455	1.0778
0.0515801	0.524868
0.11834	0.527237
0.166767	0.546043
0.152967	0.470811
0.188501	1.064
0.262538	1.06954
0.237965	0.982285
0.0854907	0.783319
0.105471	0.528539
0.105007	0.711465
0.0975963	0.894653
0.133393	0.495076
0.135703	0.724808
0.168203	0.933515
0.130843	0.881045
0.213977	1.42251
0.239033	0.869976
0.0921882	0.461593
0.11783	0.712012
0.136851	0.686374
0.170743	0.951202
0.180055	0.877272
0.190748	0.933487
0.231657	0.974285
0.21556	1.26048
0.377314	1.34471
0.176004	1.26129
0.0468597	0.979496
0.0615808	0.848178
0.136999	1.01296
0.24777	0.754622
0.187086	0.912133
0.0600428	0.666392
0.0704955	0.598755
0.0924072	0.980571
0.140795	0.709675
0.17457	0.736588
0.19214	0.316753
0.134072	0.834837
0.0231059	0.659778
-0.0392717	0.771924
-0.0671475	0.588928
0.0929279	1.08483
0.11887	0.929319
0.102149	0.909733
0.0816359	0.932987
0.347647	1.18697
0.233165	1.14681
0.266803	1.25084
0.0845805	0.128473
0.188912	0.28986
0.103025	0.147854
0.0993836	0.148779
0.311324	0.781292
0.235441	0.54431
0.218514	0.193723
0.256674	0.393789
0.0516849	-0.0348344
0.0302444	0.084214
0.165191	0.817291
0.149161	0.737911
0.121892	0.854888
0.188046	0.875109
-0.061146	0.0810987
-0.0223171	-0.0227851
0.138667	0.353272
0.228709	0.585937
0.0971068	0.515026
0.121193	0.568243
0.29441	0.825057
0.240365	0.721598
0.231152	0.197075
0.235523	0.242867
0.0730698	0.311968
0.0407762	0.178883
0.195787	0.918309
0.189113	0.791827
0.119611	0.746269
0.208777	0.70557
-0.0485225	0.133995
-0.0100034	0.0047204
0.632416	1.14232
0.972078	1.70308
0.53763	1.33162
0.768069	0.898251
0.349581	0.308246
0.615383	1.03077
0.883833	1.41658
0.76054	1.03952
0.449367	0.849055
0.99631	1.32694
0.384033	1.20236
0.535418	1.31015
0.758798	1.46569
0.257416	0.617991
0.34486	0.634203
0.140084	0.559533
0.224635	0.578653
0.222055	0.541317
0.192758	0.800628
0.236122	0.941992
0.185517	1.18657
0.174395	0.996919
0.198941	1.23383
0.395165	1.15208
0.247633	0.942729
0.292457	1.07797
0.306161	1.0398
0.263037	1.03368
0.238165	1.23545
0.91517	1.39838
0.882225	1.08778
0.54497	1.16176
0.322738	1.21429
0.306752	0.928927
0.481373	1.00829
0.56721	0.975691
0.546473	1.10931
0.432533	1.00612
0.443201	1.04897
0.359866	1.10962
0.219851	1.03073
0.233969	0.960751
0.361944	0.623913
0.30363	0.709487
0.2588	0.885809
0.171782	0.615916
0.101232	0.733221
0.10404	0.89715
0.195375	0.69279
0.0887251	1.07217
0.136183	0.82297
0.286723	0.971324
0.203856	0.895661
0.174229	0.632937
0.113734	0.939733
0.224888	0.847624
0.353152	0.948943
0.117997	0.704005
0.0999317	0.531425
0.122037	1.00096
0.361806	0.708241
0.380319	1.03916
0.422304	1.23795
0.151259	0.833424
0.120732	0.818287
0.0277058	0.767766
0.159667	1.48387
0.167295	0.994787
0.172155	1.23268
0.296103	0.955532
0.0964192	0.860012
0.0130135	0.70157
0.194383	0.915415
0.222841	0.872099
0.315095	0.950869
0.348916	0.990335
0.398009	0.719882
0.391682	1.13745
0.394395	1.20711
0.196143	1.14382
0.0757889	1.28983
0.127872	0.530073
0.00456183	0.67439
0.17254	0.741623
0.0523031	0.860567
0.125924	1.24746
-0.0936581	0.864893
0.0239942	1.19268
-0.0602877	0.760206
0.00966663	1.20206
-0.0294554	0.870837
0.0805131	0.892856
0.0260723	1.07916
0.0554248	0.871821
0.284416	1.10043
0.164787	1.28573
0.109391	1.30565
0.181106	1.02134
0.362461	0.590586
0.423091	0.919724
0.333395	0.723153
0.817181	1.73415
0.477269	1.3312
0.975668	1.22593
0.665623	0.928674
0.35355	0.841996
0.768057	0.877679
0.461392	1.28591
0.344685	1.05816
0.746087	1.08303
0.614097	1.31487
0.387033	1.39604
0.513293	0.937036
0.599273	1.14621
0.183991	0.202288
0.261647	0.701775
0.1185	0.515411
0.18702	0.458565
0.2377	0.823449
0.241093	0.711107
0.170997	1.2038
0.193306	0.959658
0.249733	1.16786
0.254692	0.857844
0.197506	0.962577
0.187593	0.764211
0.292596	1.0922
0.235767	0.848525
0.274625	1.53884
0.238415	0.850905
0.278997	0.8963
0.234557	0.971887
0.243974	0.999314
0.796551	1.80546
0.50666	1.12096
0.239399	0.998921
0.344689	0.597494
0.288395	1.27504
0.489486	0.842751
0.408546	0.768939
0.567457	0.892434
0.480531	0.957991
0.324168	0.920313
0.332764	0.822568
0.149998	1.04387
0.226427	0.940632
0.318308	0.947858
0.30545	0.923487
0.317846	0.750599
0.270919	0.945124
0.0581017	0.549147
0.11275	0.580312
0.188482	0.781634
0.151432	0.620567
0.158004	0.993595
0.249592	1.00569
0.201556	0.84815
0.0897955	0.947157
0.124301	0.699845
0.063701	0.873216
0.134062	1.04382
0.153626	0.706632
0.183107	0.891026
0.254046	1.25294
0.241019	1.02177
0.279289	1.4163
0.307145	0.957825
0.0880045	0.64392
0.110891	0.936942
0.0800918	0.783443
0.176343	1.09366
0.229985	1.02011
0.117312	1.01627
0.222143	1.11032
0.202557	1.2877
0.28482	1.28608
0.0839953	1.20832
0.0244349	0.835061
-0.0232999	0.73647
0.0799905	0.903539
0.270211	0.91544
0.209286	1.16465
0.048425	0.813625
0.0752432	0.709974
0.124019	1.22447
0.190856	0.868579
0.200494	0.838238
0.230348	0.487611
0.144221	1.03057
0.030098	0.654611
-0.0854603	0.71645
-0.118074	0.536182
0.0297188	1.05162
0.0712946	0.945922
0.0557351	1.04156
0.0285252	0.936232
0.262665	1.23339
0.165765	1.22644
0.224321	1.02311
0.159709	0.211516
0.204881	0.417157
0.157858	0.273827
0.142876	0.187868
0.295844	0.906447
0.214132	0.5948
0.143226	0.253711
0.186324	0.45869
0.0586065	0.113576
0.0275051	0.189535
0.130786	0.952647
0.117583	0.830385
0.13177	0.963705
0.191857	0.903852
-0.0739316	0.127157
-0.0331543	0.0169962
0.184309	0.381946
0.224063	0.61085
0.15114	0.517626
0.131857	0.615904
0.287672	0.800213
0.240686	0.748664
0.163166	0.254351
0.200764	0.265296
0.0935119	0.39937
0.0485326	0.348368
0.152695	0.877253
0.177043	0.915689
0.11768	0.891991
0.195042	0.77033
-0.0422867	0.216965
-0.00775956	0.0745489
1.02701	1.18003
0.868791	1.40596
0.53763	1.33162
0.375081	0.86422
0.808306	0.45829
0.785244	1.01834
0.496369	0.879163
0.5224	1.02262
1.25825	1.03325
0.592392	1.15648
0.824064	1.13149
0.940371	1.31638
0.722315	1.0728
0.246237	0.569582
0.335258	0.608646
0.260068	0.646148
0.262465	0.587217
0.268112	0.468222
0.169695	0.752587
0.206688	0.924285
0.219374	1.06715
0.137684	0.921395
0.15833	0.854616
0.28075	0.878571
0.166023	0.742006
0.231815	0.880491
0.183752	0.754207
0.254715	0.893456
0.202293	0.799818
0.407501	1.40789
0.350918	0.791677
0.349797	0.90216
0.197679	1.00408
0.190638	0.786372
0.226231	0.825646
0.424292	0.933073
0.303982	0.877215
0.427627	0.854736
0.339097	0.744452
0.197765	0.933327
0.125637	0.730176
0.0411169	0.679601
0.329616	0.48401
0.243632	0.555702
0.192487	0.706253
0.214129	0.755962
0.131441	0.610064
0.142108	0.870791
0.158583	0.575096
0.103134	0.706322
0.201448	0.662693
0.362014	0.802114
0.176505	0.792337
0.142719	0.545849
0.0861643	0.818278
0.109935	0.763664
0.131395	0.861315
0.0809453	0.790428
0.0477951	0.724827
0.0681865	0.738552
0.173765	0.572981
0.166734	0.637326
0.157829	1.05276
0.100012	0.656735
0.0755175	0.633369
0.0638715	0.439421
0.109432	0.889775
0.0463592	0.981648
0.0440045	0.910533
0.558126	1.18424
0.219278	1.02088
0.0541826	0.563439
0.0980173	0.995245
0.0993229	0.832369
0.18427	0.795664
0.193625	0.697316
0.261934	0.499924
0.266702	0.890404
0.273511	1.02794
0.166375	0.901474
0.0746846	0.863642
0.140376	0.49724
0.0285138	0.533004
0.11035	0.837211
0.0872721	0.613301
0.0998942	1.11104
0.0289464	0.591222
0.0574751	0.851431
0.0748493	0.59841
-0.0225955	1.03479
0.0174593	0.647204
0.0366485	0.674769
0.0055273	0.766675
0.0515802	0.711219
0.610187	1.35691
0.28347	1.38426
0.211551	1.33106
0.234725	1.05714
0.332078	0.83549
0.317314	1.11735
0.422712	0.84558
0.84384	1.54716
1.32867	1.89223
0.459348	1.0747
0.68734	0.737999
0.793787	0.981684
0.416845	0.718885
1.15735	1.46312
0.843845	1.2141
0.517252	0.85731
0.728938	1.06718
0.82316	1.35669
0.711913	0.974109
0.455773	0.884634
0.231989	0.30961
0.270842	0.722446
0.169238	0.537442
0.274313	0.516577
0.251592	0.757803
0.248608	0.799622
0.170233	1.13738
0.249267	0.713594
0.167588	1.03251
0.265918	0.664445
0.203095	0.795595
0.161399	0.571691
0.23572	0.779077
0.185593	0.607023
0.24373	1.26594
0.162262	0.595622
0.260348	0.701037
0.2251	0.779942
0.229687	0.736313
0.386516	1.58085
0.354566	1.02485
0.179555	0.731397
0.155053	0.56643
0.170241	1.07406
0.432713	0.778108
0.201515	0.596527
0.336925	0.755044
0.435601	0.768626
0.281102	0.73782
0.194974	0.496478
0.089003	0.62944
0.101146	0.719772
0.233531	0.802484
0.269781	0.895912
0.285425	0.78549
0.148941	0.820712
0.0638211	0.683645
0.153449	0.688019
0.178579	0.635109
0.201695	0.677692
0.196546	0.818377
0.318929	0.850799
0.189652	0.682196
0.0735766	0.805028
0.109294	0.5616
0.0973353	0.594282
0.0942169	1.10682
0.103674	0.722866
0.128518	0.906894
0.165161	0.9193
0.0911052	0.924001
0.136662	0.964439
0.132513	1.04363
0.130161	0.515688
0.0651077	0.824814
0.101074	0.496677
0.107563	0.871943
0.0839768	0.802599
0.123151	0.720569
0.138704	0.648388
0.0841727	0.835336
0.478884	1.42454
0.19423	1.1363
0.0641226	0.732708
0.0867115	0.645252
0.0451135	0.710027
0.216067	0.763805
0.160813	0.932301
0.0281786	0.611258
0.074831	0.887696
0.0731033	1.13166
0.145449	0.867047
0.145643	0.738182
0.205943	0.408773
0.0994196	1.00268
0.0587502	0.664567
0.0229112	0.652035
0.000346212	0.434266
0.053428	0.810443
0.00545038	0.634404
0.0667922	0.58408
0.0171819	0.677253
0.510472	1.68576
0.273893	1.06285
0.268821	0.802985
0.110996	0.249412
0.246634	0.556275
0.105427	0.293915
0.114044	0.221581
0.317719	1.0368
0.295092	0.542799
0.220489	0.100767
0.258617	0.445691
0.108473	-0.0623019
0.077942	0.0239269
0.208923	0.870509
0.211487	0.698436
0.170375	1.04179
0.231209	1.02479
-0.0136058	0.0171843
-0.00950681	-0.119968
0.144845	0.453154
0.274569	0.875626
0.10971	0.500448
0.144523	0.608229
0.309807	0.981693
0.308076	0.651545
0.224407	0.138292
0.240559	0.319788
0.10635	0.151016
0.0688563	0.0022384
0.246801	0.960751
0.227754	0.681693
0.160046	0.841922
0.244119	0.72487
-0.0238541	-0.117142
-0.0259837	-0.173466
0.342959	0.555476
0.93718	0.778181
0.768069	0.898251
0.375081	0.86422
0.20051	0.0063692
0.928067	1.27209
0.41178	0.573223
0.915852	1.38613
0.299159	0.439156
0.603798	0.961779
0.210274	0.628945
0.368287	1.19096
0.465496	0.830829
0.149519	0.398441
0.208977	0.292607
0.0594788	0.16633
0.105894	0.174608
0.0923225	0.076692
0.0781457	0.309734
0.132489	0.333315
0.0808917	0.6125
0.0324623	0.669102
0.0909806	0.632045
0.195749	0.618574
0.140723	0.553122
0.177249	0.672894
0.166706	0.600535
0.158296	0.769294
0.180541	0.687842
0.504227	0.666978
0.427742	0.52222
0.292969	0.565874
0.116908	0.641155
0.108226	0.425886
0.221871	0.451102
0.338974	0.953629
0.243918	0.644808
0.321382	0.682967
0.251833	0.859089
0.223538	0.441616
0.157389	0.495572
0.103714	0.365118
0.197894	0.361236
0.105154	0.243287
0.131267	0.418506
0.0746411	0.281763
0.0148123	0.199745
-0.0134372	0.321084
0.0912406	0.198344
0.126846	0.589357
0.121067	0.625388
0.1857	0.514829
0.172088	0.770542
0.112911	0.327758
0.0669577	0.403594
0.170096	0.547841
0.301674	0.885104
0.0557774	0.441241
0.0231651	0.316997
0.103527	0.533067
0.265124	0.483278
0.183485	0.577229
0.364114	1.11118
0.0993119	0.410403
0.119673	0.541326
0.0959082	0.309684
0.146064	0.659723
0.136777	0.346224
0.142546	0.430027
0.230409	0.604697
0.165193	0.44275
-0.000834959	0.485701
0.119665	0.729193
0.242677	0.600687
0.191013	0.580069
0.245802	0.440237
0.199898	0.294779
0.239585	0.547398
0.260135	0.810508
0.154553	0.88826
0.115702	0.60292
0.0749488	0.176217
-0.0448206	0.196463
0.123192	0.55166
0.0750482	0.451883
0.0842853	0.663317
-0.0603286	0.434168
0.107182	0.838571
-0.0133362	0.510696
0.124438	0.856591
0.0618723	0.521753
0.153805	0.360404
0.0755429	0.379964
0.154487	0.485633
0.180344	0.628871
0.155256	0.603185
0.166744	0.708154
0.18416	0.499448
0.232417	0.346596
0.24882	1.00526
0.187555	0.406661
0.636425	0.799851
0.350666	0.746514
0.576266	1.12529
0.917493	0.752963
0.254539	0.341899
1.03167	1.05259
0.329507	0.596714
0.218305	0.62635
0.451799	1.03873
0.448608	0.996716
0.231503	0.659336
0.311768	0.869609
0.357353	0.737368
0.106683	-0.109037
0.152892	0.393291
0.0220266	0.16889
0.0899471	0.0237187
0.154354	0.684682
0.124052	0.44517
0.0682913	0.849275
0.111398	0.485038
0.0990235	0.69687
0.155266	0.657205
0.0797511	0.417067
0.0993565	0.404729
0.134635	0.601207
0.145928	0.748797
0.156485	0.849467
0.137425	0.98006
0.168894	0.745363
0.142651	0.741419
0.167144	0.687875
0.509215	0.969529
0.262325	1.05993
0.0509176	0.334982
0.140025	0.151308
0.0894252	0.434314
0.348151	0.952812
0.193417	0.477232
0.312026	0.85587
0.321247	0.822343
0.17604	0.831123
0.205859	0.37253
0.114891	0.499256
0.118023	0.396619
0.171934	0.878265
0.157516	0.662965
0.124081	0.448618
0.193858	0.422889
0.000326413	0.168119
0.0755801	0.205479
0.0858249	0.500016
0.0764546	0.411387
0.118019	0.459842
0.15765	0.47511
0.213068	0.628837
0.0516397	0.418526
0.0774964	0.299522
0.0906232	0.399377
0.0550609	0.674914
0.159599	0.863108
0.0984498	0.443068
0.108218	0.724274
0.112991	0.344256
0.204788	0.714339
0.258226	1.06087
0.0245372	0.334574
0.10425	0.631974
0.105715	0.542277
0.159687	0.847984
0.180576	0.455157
0.185103	0.403084
0.23181	0.593407
0.258194	0.615562
0.216366	0.859135
0.143724	0.469203
0.0174465	0.221741
0.0240254	0.153912
0.156854	0.456243
0.219138	1.13021
0.161815	0.767781
0.096826	0.651769
0.0404647	0.602123
0.125603	0.91661
0.110169	0.40726
0.155427	0.483034
0.112927	0.251279
0.100661	0.889333
-0.0182731	0.106861
-0.0803481	0.123423
-0.0946536	0.0633674
0.106307	0.330928
0.175783	0.531988
0.0950067	0.385209
0.113259	0.599746
0.194752	0.637743
0.187399	0.597373
0.222659	0.586361
0.0687843	0.182735
0.0979731	0.293984
0.0241581	0.0237227
0.0644468	0.168597
0.193503	0.714913
0.131229	0.368483
0.198978	-0.113846
0.203467	0.134302
-0.00664884	-0.179137
-0.038387	-0.289688
0.066999	0.963881
0.0866536	0.690825
0.045278	1.09994
0.0927376	0.91268
-0.0853309	-0.333546
0.0121191	-0.473237
0.0965875	0.288615
0.136056	0.40174
0.0335775	0.139763
0.0557154	0.196849
0.178049	0.658755
0.139414	0.47984
0.219969	-0.00617217
0.221762	0.139248
0.038941	0.0960076
-0.00617866	0.0163145
0.0852472	0.779534
0.134538	0.777333
0.0551647	0.778949
0.120683	0.511094
-0.0399152	-0.00899512
0.0472725	-0.126451
0.848068	0.638983
0.454212	0.24795
0.349581	0.308246
0.808306	0.45829
0.20051	0.0063692
0.413805	0.0573769
0.387384	0.475625
0.282123	0.0936291
0.804179	0.776443
0.405042	0.365793
0.660864	0.404108
0.543755	0.222385
0.41798	0.134383
0.258886	0.793318
0.290372	0.943199
0.215421	0.827943
0.191476	0.771466
0.191406	0.589864
0.0996893	0.803293
0.101673	0.67631
0.123929	0.242829
0.0761582	0.274681
0.087542	0.301052
0.154363	0.330108
0.0780908	0.327801
0.142172	0.286391
0.0956914	0.239003
0.162545	0.102083
0.12856	0.0943153
0.320956	0.366671
0.271812	0.293352
0.226782	0.128635
0.0712682	0.374496
0.0736326	0.278822
0.0904538	0.271474
0.256168	0.124042
0.150175	0.174419
0.349946	0.0253222
0.223213	0.0172153
0.0773513	0.587998
0.0572892	0.226556
-0.0168141	0.534966
0.234092	0.563118
0.111803	0.660958
0.0496701	0.587659
0.252586	0.616983
0.104442	0.698329
0.119519	0.548604
0.0856165	0.591702
0.0258865	0.267924
0.0946261	0.246674
0.277328	0.159145
0.0701152	0.204802
0.156994	0.823678
0.112706	0.716967
0.110535	0.618135
0.133983	0.413846
0.129471	0.684514
0.191811	0.838991
-0.0124069	0.445867
0.0890997	0.289429
0.0442064	0.12414
0.138378	0.268613
0.0556571	0.666051
0.00875599	0.496676
0.0105855	0.325162
-0.000340287	0.297616
-0.00365106	0.486674
0.01977	0.576409
0.447154	0.248342
0.219349	0.872224
0.0737668	0.279625
0.142128	0.724766
0.125638	0.634318
0.240047	0.776328
0.204204	0.622219
0.218768	0.366861
0.260597	0.354267
0.294117	0.344794
0.140442	0.284195
0.0938506	0.439202
0.187078	0.705566
0.0832628	0.714822
0.077945	0.656374
0.0756439	0.624375
0.0442281	0.52357
0.0525023	0.337036
0.0369992	0.393744
0.0470011	0.325652
-0.0328739	0.403706
-0.019549	0.398036
-0.00180045	0.475991
0.0266417	0.399074
0.00550848	0.453207
0.728459	0.620978
0.30673	0.640434
0.189386	0.418056
0.264338	0.522387
0.489986	0.834008
0.281415	0.565749
0.557336	0.989463
0.484155	0.43857
0.742834	0.589102
0.277819	0.0873958
0.384498	-0.0132192
0.986776	0.970613
0.221136	-0.094242
0.675724	0.449499
0.737894	0.424773
0.33756	0.00104347
0.398573	0.106499
0.588554	0.333246
0.436445	0.167884
0.282833	0.0281565
0.214997	0.571737
0.233177	0.929218
0.154875	0.893468
0.221621	0.942691
0.172159	0.65988
0.179058	1.11882
0.0820831	0.407698
0.17027	0.0340715
0.0628749	0.479729
0.121939	0.361216
0.0979479	0.158222
0.067685	0.251654
0.110452	0.221914
0.0705039	0.0815895
0.134583	0.402299
0.0454781	0.0315979
0.175468	-0.0236301
0.124872	0.0432065
0.130119	0.190638
0.25904	0.284678
0.271215	0.121495
0.0776314	0.543792
0.0129875	0.552711
0.0418067	0.431334
0.27695	0.0483061
0.0581975	0.408543
0.154072	0.0301829
0.319948	-0.0204596
0.150351	0.104375
0.0518062	0.178014
0.0117634	0.195088
0.014736	0.600925
0.203832	0.445212
0.185724	0.624037
0.166719	0.846983
0.0394873	0.45559
0.157045	0.980645
0.217568	0.987456
0.124014	0.607351
0.176065	0.662242
0.0969101	0.199794
0.232734	0.234945
0.0793667	0.161876
0.0548214	0.711966
0.16024	0.810052
0.0733932	0.626717
0.142962	0.59313
0.102874	0.500375
0.159949	0.932892
0.0359426	0.462435
-0.0277919	0.69515
0.0371365	0.154257
0.112274	0.383527
0.179352	0.841621
0.0263353	0.796216
0.0572627	0.379419
0.0211458	0.490282
0.0381708	0.789855
0.0419934	0.488292
0.047529	0.224931
0.0295493	0.357689
0.416676	0.348851
0.173103	0.623259
0.0654155	0.390963
0.042786	0.323611
0.0207134	0.335617
0.232079	0.198008
0.100985	0.42148
-0.0232053	0.322826
0.127963	0.675269
0.092128	0.712505
0.177885	1.02434
0.16458	0.664968
0.189821	0.698963
0.0687922	0.648652
0.121893	0.668746
0.0583725	0.471039
0.016862	0.370673
0.0486209	0.33177
-0.00403686	0.346225
0.0504598	0.254127
0.0161508	0.283038
0.59048	0.651835
0.291758	0.640061
0.267185	0.163698
0.228565	0.420809
0.421554	0.774792
0.165347	0.524126
0.229013	0.218598
0.473235	0.611574
0.324561	0.306231
0.261574	0.37183
0.291871	0.636545
0.177796	0.261636
0.0866856	0.259689
0.192026	0.28376
0.187567	0.272707
0.163088	0.382765
0.201535	0.461258
0.0104928	0.18715
0.0169739	0.154667
0.28406	0.591688
0.494418	0.884549
0.195551	0.794627
0.27247	0.617835
0.539531	0.69572
0.336553	0.363258
0.267947	0.620779
0.301558	0.706071
0.193973	0.500624
0.0959739	0.299351
0.226735	0.349997
0.204229	0.258924
0.154787	0.286785
0.210207	0.362966
0.0303112	0.238041
0.0230705	0.437916
0.565729	0.558571
1.09233	0.96082
0.615383	1.03077
0.785244	1.01834
0.928067	1.27209
0.413805	0.0573769
0.406595	0.677006
0.858811	1.07436
0.729463	0.6438
0.579322	0.952354
0.446276	0.868342
0.736263	1.53974
0.663959	1.05214
0.131595	0.265905
0.225468	0.434431
0.10972	0.435616
0.142889	0.435293
0.143775	0.346039
0.0771939	0.35713
0.134236	0.433444
0.106484	0.784461
0.0467999	0.699174
0.0903531	0.888869
0.206565	0.81064
0.128096	0.56874
0.180961	0.747017
0.136595	0.601961
0.162529	0.894416
0.16771	0.798832
0.408028	0.847124
0.363818	0.680536
0.309725	0.900712
0.107288	0.663446
0.117316	0.577847
0.212253	0.667053
0.388829	1.06773
0.252115	0.915742
0.378648	0.89071
0.268839	0.828529
0.182788	0.489287
0.137507	0.402969
0.0353173	0.400803
0.201626	0.3791
0.129917	0.291219
0.159611	0.440454
0.103387	0.332485
0.0564747	0.37287
0.0332924	0.572497
0.0882389	0.357848
0.130307	0.457999
0.167162	0.600098
0.253271	0.83544
0.155572	0.733025
0.0853483	0.355828
0.0592922	0.475905
0.0975249	0.515597
0.160288	0.877071
0.0148126	0.354988
-0.00853485	0.296761
0.106649	0.526506
0.223314	0.746379
0.162423	0.789367
0.234661	0.979687
0.0969419	0.538176
0.101767	0.346883
0.0993319	0.244177
0.137574	0.697889
0.0747485	0.600777
0.0894565	0.53522
0.405298	0.897036
0.243959	0.584485
0.0475823	0.329729
0.0429069	0.717075
0.138811	0.55229
0.121923	0.50564
0.182746	0.44729
0.168667	0.418334
0.215074	0.852525
0.260722	0.785344
0.144897	0.907641
0.0831963	0.800851
0.0706838	0.242691
-0.027085	0.212668
0.0923439	0.555757
0.0720246	0.339819
0.0647802	0.790439
-0.0319393	0.412179
0.0760685	0.601492
0.0354786	0.378335
0.062269	0.732263
0.0428117	0.405493
0.111739	0.31422
0.0296853	0.371491
0.128989	0.417875
0.341195	0.839294
0.192521	0.760657
0.211607	0.796356
0.201341	0.67298
0.203725	0.513249
0.243187	0.987936
0.245917	0.479967
0.857999	0.925222
0.730689	0.857041
0.536889	1.25603
1.32396	1.17956
0.457047	0.457533
0.825058	0.931833
0.796413	0.814219
0.464313	0.780614
0.522904	1.0048
0.717011	1.12795
0.487592	1.04726
0.527209	1.04507
0.408994	0.949494
0.157016	0.017112
0.176548	0.51085
0.0505231	0.39547
0.135122	0.285263
0.167364	0.709567
0.152051	0.601855
0.0569831	0.86123
0.154335	0.56685
0.0635117	0.766116
0.156646	0.739011
0.0890896	0.615544
0.0728502	0.71991
0.151793	0.549257
0.117474	0.712672
0.163375	1.02252
0.120938	0.711354
0.181746	0.708963
0.136895	0.812494
0.17906	0.712206
0.464675	1.17082
0.294615	1.48366
0.0465338	0.367302
0.104958	0.358195
0.0809242	0.615134
0.407907	1.0023
0.154927	0.546331
0.289037	0.905353
0.379841	0.874343
0.206729	0.757468
0.168609	0.422118
0.0933427	0.547382
0.0826204	0.515568
0.172102	0.905127
0.174071	0.668242
0.151333	0.591566
0.134618	0.49649
-0.0150577	0.307196
0.0939256	0.319821
0.10278	0.603962
0.118115	0.540749
0.147201	0.566887
0.228369	0.762235
0.191546	0.477864
0.0636261	0.552939
0.0517243	0.419013
0.0824088	0.311068
0.0153656	0.75206
0.0851882	0.789473
0.0538149	0.492363
0.116658	0.715064
0.0819639	0.623145
0.167194	0.891954
0.203447	1.01026
0.0358962	0.332121
0.0880495	0.634907
0.0910071	0.371428
0.132547	0.676929
0.100791	0.513211
0.166317	0.41565
0.177249	0.543857
0.179213	0.628457
0.344448	1.11395
0.213854	0.710526
0.0535209	0.272885
0.053218	0.241769
0.104134	0.449851
0.233734	1.08602
0.153372	1.01887
0.0690385	0.658168
0.0157775	0.663624
0.0733157	0.886515
0.0843345	0.51225
0.134989	0.586766
0.126369	0.324373
0.0873509	0.848654
-0.00523365	0.275958
-0.0424604	0.278787
-0.0695814	0.113641
0.0635836	0.391367
0.105678	0.462712
0.076809	0.413645
0.0655892	0.49946
0.306497	0.854918
0.214958	0.743573
0.232056	0.7716
0.0117782	0.303996
0.135878	0.380242
-0.00967978	0.197748
0.0228791	0.359895
0.228159	0.868263
0.187283	0.455271
0.249974	-0.151887
0.272855	0.0637672
0.0133175	-0.0200452
-0.00319065	-0.0461184
0.145523	0.852609
0.140306	0.623143
0.0665039	1.22043
0.124818	0.877105
-0.0691691	-0.10621
0.00997666	-0.279174
0.0479175	0.42768
0.181004	0.557041
0.000543163	0.232739
0.0525551	0.490581
0.226398	0.680175
0.197478	0.563371
0.266871	-0.144832
0.286381	0.0329958
0.035198	0.226114
0.00369595	0.130372
0.160251	0.822375
0.161502	0.829742
0.0852074	1.00466
0.158167	0.551509
-0.0670601	-0.00955727
0.0149398	-0.100503
0.57994	1.10523
0.620944	1.07292
0.883833	1.41658
0.496369	0.879163
0.41178	0.573223
0.387384	0.475625
0.406595	0.677006
0.575445	0.748604
0.513245	0.877997
1.03055	1.21758
0.558924	0.922097
0.582193	0.930636
0.717534	1.16677
0.316106	0.801168
0.431907	0.86633
0.24232	0.570688
0.285994	0.617548
0.314972	0.564537
0.217761	0.884101
0.241997	0.818223
0.217173	0.810578
0.167797	0.783011
0.185303	0.996225
0.337552	0.980924
0.210378	0.899507
0.241478	0.888792
0.265824	0.943291
0.240569	0.69025
0.21546	0.871198
0.541469	0.919195
0.820399	0.865522
0.468	0.949629
0.295365	0.993636
0.255745	0.697496
0.348797	0.715343
0.442801	0.824558
0.375377	0.854953
0.480855	0.70266
0.365582	0.816865
0.324752	1.18369
0.193327	0.926737
0.179349	0.879675
0.5199	0.787537
0.376815	0.858567
0.325826	0.887333
0.231089	0.453207
0.167851	0.700069
0.177638	0.678712
0.21341	0.689625
0.10824	1.03732
0.147984	0.700945
0.361066	0.702785
0.165793	0.719629
0.143775	0.591235
0.101995	0.812162
0.147988	0.756161
0.258516	0.722882
0.104781	0.610088
0.138683	0.478404
0.15846	0.988101
0.27518	0.731076
0.262786	0.705071
0.287782	0.788396
0.128333	0.766694
0.099339	0.934751
0.0333464	0.839571
0.109026	1.31202
0.163768	0.748637
0.17572	1.21915
0.410223	0.608565
0.144642	0.728675
0.0420371	0.570376
0.237819	0.849459
0.223219	0.642481
0.42489	1.09834
0.416896	1.10542
0.576764	0.76576
0.849654	1.01399
0.591718	1.11194
0.439506	1.0076
0.23642	1.27045
0.196757	0.484006
0.0579706	0.832331
0.226021	0.57074
0.101529	0.873119
0.212019	1.02437
-0.0144839	0.883797
0.101535	1.27476
-0.0342247	0.749468
0.0495774	1.13151
0.0058607	0.85922
0.100302	1.08124
0.0641068	1.09218
0.0675469	0.893989
0.41888	0.938775
0.307395	1.09768
0.19061	0.829071
0.343828	0.876098
0.316055	0.514517
0.346731	0.740161
0.332956	0.703822
0.599941	1.24314
0.469148	1.00954
0.774508	0.745349
0.445725	0.715059
0.381525	0.82241
0.524582	0.661114
0.488969	0.967416
0.45774	0.846744
0.771958	0.84047
0.610648	0.924938
0.542509	1.01347
0.541884	0.690331
0.544124	0.861397
0.25256	0.36933
0.345685	0.939193
0.186223	0.578602
0.265199	0.562799
0.280309	0.883776
0.292993	0.76384
0.210853	1.14013
0.241775	0.648565
0.219571	1.12508
0.268862	0.950241
0.208031	0.57169
0.187911	0.707161
0.251522	0.988533
0.212902	0.866213
0.256063	1.18922
0.19082	0.732647
0.243149	0.645712
0.19833	0.617342
0.21812	0.714192
0.509429	1.00291
0.84348	0.8073
0.255692	1.28714
0.218517	0.681277
0.238299	1.1924
0.414129	0.639527
0.285635	0.930876
0.392096	0.684778
0.4651	0.646455
0.266884	0.751326
0.272497	0.752043
0.0877328	1.00937
0.182273	1.0771
0.500586	0.918343
0.469469	1.02443
0.35743	0.954385
0.207151	0.863701
0.0922845	0.660783
0.180381	0.732066
0.215787	0.769311
0.198045	0.680562
0.151348	0.612486
0.309819	0.694925
0.16237	0.682068
0.0777923	0.813683
0.124876	0.805516
0.0733346	0.893306
0.116176	0.859829
0.124984	0.662529
0.138561	0.90998
0.269092	1.17082
0.138389	1.02193
0.186034	1.12542
0.232611	0.674124
0.12852	0.812821
0.0684391	0.949949
0.060361	1.0005
0.100056	1.09256
0.172986	1.45395
0.101435	1.17508
0.144704	1.38389
0.139636	1.31805
0.417476	0.875643
0.146524	0.893902
0.061813	0.652601
-0.0178885	0.548759
0.0613326	0.745769
0.4398	0.793897
0.376406	0.97332
0.0792542	0.807589
0.144852	0.701733
0.165765	1.12992
0.30533	1.18043
0.294248	0.963285
0.371174	0.786852
0.178351	1.09399
0.0821957	0.539811
-0.00820053	0.546221
-0.0801938	0.421174
0.088638	0.864
0.0815984	1.08008
0.0730242	1.10089
0.0219813	0.92822
0.379422	0.999863
0.287449	1.05614
0.346653	0.762731
0.158863	0.101421
0.234065	0.309972
0.171075	0.321642
0.151189	0.1254
0.29027	0.653209
0.230939	0.439098
0.125627	0.300445
0.172895	0.39611
0.0840978	0.129198
0.0593086	0.206089
0.189299	0.608053
0.13894	0.676448
0.17739	0.668482
0.264034	0.680738
-0.0457308	0.0866076
-0.0310704	0.0107567
0.188055	0.336224
0.254144	0.533756
0.171534	0.589027
0.14912	0.604573
0.309793	0.613792
0.26483	0.67531
0.143107	0.432373
0.190387	0.316743
0.115876	0.583903
0.0767344	0.589504
0.18712	0.583604
0.172658	0.76836
0.182759	0.62567
0.257086	0.507858
-0.0100975	0.432351
-0.00632631	0.31774
0.515954	0.80802
0.894065	1.11576
0.76054	1.03952
0.5224	1.02262
0.915852	1.38613
0.282123	0.0936291
0.858811	1.07436
0.575445	0.748604
0.447078	0.578615
0.993509	1.32542
0.334945	0.804026
0.636159	1.52663
0.91103	1.14896
0.148493	0.537879
0.205764	0.336175
0.102965	0.168413
0.115049	0.183739
0.122705	0.052864
0.0851059	0.465357
0.109378	0.562952
0.0658864	0.864453
0.0492469	0.913321
0.0700786	0.829498
0.186542	0.963501
0.120881	0.842538
0.146215	1.05932
0.133948	1.01412
0.108141	1.04675
0.129564	0.93313
0.406737	0.779194
0.444893	0.59452
0.386766	0.869637
0.119946	0.869404
0.134331	0.650011
0.249437	0.617431
0.37638	1.29066
0.296981	0.900801
0.229974	0.971746
0.216669	1.23222
0.186339	0.660956
0.0887428	0.897944
0.0717627	0.539916
0.214144	0.297294
0.118718	0.331071
0.120756	0.489482
0.116253	0.318339
0.0394537	0.238429
0.0476478	0.342077
0.0675339	0.272974
0.0325873	0.921004
0.049226	0.788805
0.157986	0.668023
0.0847509	1.1292
0.110351	0.282072
0.0765883	0.476204
0.123437	0.497951
0.21316	0.614087
0.0760889	0.484224
0.0523062	0.425209
0.0556883	0.711166
0.21274	0.690852
0.171425	0.620226
0.187901	0.975634
0.100767	0.384189
0.0843222	0.628791
0.00268541	0.494961
0.0744294	0.889868
0.0757869	0.601741
0.0767596	0.663511
0.262487	0.83012
0.122256	0.468614
-0.0387703	0.736573
0.119986	0.584137
0.12612	0.502412
0.200291	0.619236
0.206598	0.5059
0.221779	0.284072
0.237061	0.535882
0.307096	1.11411
0.126772	0.776166
0.0427942	0.750674
0.0620096	0.212693
-0.0291428	0.349329
0.0999639	0.49096
0.0547269	0.578152
0.0521455	0.813933
-0.0939789	0.681463
0.0217312	0.998224
-0.0865141	0.775991
0.018865	1.14625
-0.0535011	0.774425
0.0351926	0.682647
-0.0165215	0.706523
0.031941	0.887222
0.203395	0.650312
0.117096	0.84785
0.0996602	0.922072
0.127692	0.801125
0.213126	0.304701
0.226881	0.762992
0.237039	0.392953
0.733578	1.12544
0.501791	0.857927
0.611904	1.15992
0.826039	0.81963
0.33326	0.454018
1.00458	1.11543
0.474838	0.850505
0.306393	0.761916
0.741177	1.36642
0.838845	1.38246
0.335686	0.837382
0.482409	1.14194
0.518608	0.999186
0.123333	-0.0479945
0.149471	0.390571
0.0591497	0.148459
0.118968	0.0642159
0.137944	0.59198
0.140564	0.403189
0.0708153	1.06647
0.107461	0.62262
0.0991299	0.872916
0.150523	0.817438
0.0567011	0.552376
0.0659352	0.494496
0.131245	0.834824
0.0957034	1.03048
0.152154	1.2359
0.0816837	1.35006
0.138046	0.919563
0.0906648	0.936586
0.132342	0.89053
0.416018	1.06204
0.336848	1.2062
0.0967233	0.619999
0.143585	0.308298
0.109961	0.751919
0.342138	1.26592
0.2252	0.76926
0.354422	1.19959
0.273597	1.07868
0.148706	1.1222
0.184358	0.625222
0.0485985	0.778917
0.0918909	0.662117
0.192152	0.719404
0.179571	0.583696
0.157819	0.449977
0.146364	0.714947
0.0384441	0.252833
[truncated: 51,593 more rows]

## Sheet: Fig.4d
functional_connectivity	tau_covariance
0.809252	1.11937
0.632416	0.923294
1.02701	0.658859
0.342959	0.167759
0.848068	0.71381
0.565729	0.319455
0.57994	1.16458
0.515954	0.387347
0.880644	1.02541
0.725206	0.552114
0.709175	1.18052
0.708713	0.408406
0.731	0.630747
0.251276	0.777707
0.320724	0.858008
0.213507	0.990893
0.229341	0.812255
0.230672	1.12223
0.154301	0.653905
0.19307	0.619492
0.213101	0.646996
0.141348	0.309901
0.152161	0.624918
0.245756	0.600576
0.162731	0.544524
0.215116	0.578634
0.195474	0.39548
0.247415	0.175929
0.189563	0.572771
0.557934	1.28913
0.424293	0.581646
0.414137	0.828116
0.186341	0.566282
0.180927	0.764985
0.24271	0.518488
0.438851	0.173372
0.313323	0.462071
0.411916	0.137427
0.310258	0.242962
0.206373	0.595346
0.13654	0.396153
0.0448544	0.666443
0.308308	0.716513
0.211445	0.797835
0.167314	0.603588
0.223062	0.860859
0.142158	0.831353
0.139748	0.86771
0.12607	0.98247
0.0561794	0.489208
0.162301	0.730003
0.360105	0.640879
0.163741	0.320014
0.192842	0.764681
0.107583	0.609597
0.172297	0.622625
0.202813	0.749602
0.148194	0.979593
0.149876	1.08024
0.0375916	0.370349
0.169074	0.540962
0.163215	0.535999
0.184516	0.682212
0.092066	0.837906
0.0221443	0.571691
-0.00295534	0.691804
0.0556786	0.723738
0.0496756	0.612151
0.0438502	0.668911
0.480896	0.503313
0.178773	0.645817
0.0364446	0.696996
0.174158	0.929214
0.119646	0.692274
0.24476	0.733075
0.216793	1.10415
0.280057	1.02771
0.29393	0.972585
0.349085	0.384548
0.149832	0.454912
0.0493826	0.698331
0.164955	0.909285
0.0369424	0.712414
0.106767	0.830868
0.0537151	0.654046
0.0783454	0.765739
0.00408749	0.685394
0.0154142	0.363335
0.0268628	0.651103
-0.0541346	0.132049
-0.0261134	0.472354
0.00299753	0.281263
0.00693526	0.553208
0.0226748	0.177291
0.576525	0.880995
0.266358	0.705916
0.162847	0.589656
0.217483	0.400696
0.594155	1.03225
0.478935	0.969064
0.645481	1.12432
0.848216	1.29864
0.943098	0.928662
0.490401	0.736539
0.527048	0.535587
0.802286	1.10398
0.411774	0.439466
0.797747	1.14995
0.729414	1.03265
0.609188	0.757488
0.640248	0.597717
0.655677	0.940075
0.59353	0.371953
0.518697	0.809876
0.202381	1.09321
0.239095	0.689574
0.131427	0.732595
0.216067	0.698238
0.206906	0.529184
0.208677	0.513741
0.126119	0.55128
0.219618	0.567712
0.158045	0.39384
0.229142	0.524925
0.193636	0.609784
0.144851	0.578764
0.201965	0.41785
0.164374	0.416631
0.213715	0.333344
0.148273	0.490576
0.245534	0.396223
0.206039	0.258446
0.201893	0.364984
0.452581	1.23084
0.389194	1.03001
0.151497	0.705182
0.155311	0.772974
0.156124	0.858807
0.423623	0.29007
0.21039	0.817504
0.337137	0.520798
0.420244	0.437988
0.245463	0.473244
0.204943	0.941139
0.0942075	0.544049
0.102593	0.821564
0.255155	1.05502
0.251371	0.824526
0.238865	0.664193
0.143106	0.404961
0.132064	0.965614
0.170279	1.26926
0.170451	0.75363
0.161096	0.747909
0.161813	0.669377
0.300832	0.65804
0.166605	0.268772
0.0780222	0.589799
0.149165	0.716558
0.0777406	0.925722
0.14384	0.889804
0.139144	0.632749
0.189996	0.616524
0.134691	0.389741
0.0641221	0.562136
0.127818	0.676886
0.16591	0.463699
0.139067	0.670822
0.0411915	0.879198
0.0374615	0.807314
0.0563414	0.785884
0.101145	0.795062
0.0808761	0.832857
0.0934681	0.775458
0.0628912	0.5087
0.456081	0.620733
0.139255	0.883338
0.0362373	0.71703
0.0307276	0.794683
0.0127222	0.326314
0.242363	0.526398
0.135015	0.687001
-0.0382681	0.444027
0.132662	1.15049
0.0999246	0.79836
0.196484	1.248
0.167388	0.985941
0.21861	0.880277
0.100695	0.72701
0.0747166	0.645963
-0.00158132	0.885866
-0.0282069	0.753054
0.0295657	0.658958
-0.0124122	0.425619
0.0524463	0.852736
0.00307727	0.425053
0.517336	0.821586
0.26016	0.760483
0.251026	0.486449
0.203575	0.734083
0.347418	0.687804
0.171156	0.745284
0.17463	0.602945
0.386285	0.675772
0.338558	0.657492
0.2192	0.594972
0.273238	0.338681
0.154811	0.625443
0.0845793	0.623352
0.199509	0.604439
0.199499	0.659361
0.164076	0.733017
0.233238	0.638894
-0.00997509	0.618672
-0.0269516	0.558524
0.261205	0.660386
0.401689	0.719495
0.200734	0.829091
0.211103	0.884226
0.374435	0.637107
0.34659	0.721424
0.224013	0.453023
0.261657	0.283778
0.156889	0.751232
0.0939544	0.711016
0.260598	0.602328
0.229871	0.58707
0.1815	0.59132
0.269082	0.473557
-0.0112943	0.399872
-0.0251012	0.336943
0.809252	1.11937
0.972078	0.96072
0.868791	0.761923
0.93718	0.302434
0.454212	0.755079
1.09233	0.538508
0.620944	0.880943
0.894065	0.549864
0.675297	1.11426
0.836552	0.565479
0.487077	1.17327
0.717449	0.61543
0.832229	0.755311
0.225418	0.702673
0.3046	0.867104
0.147422	0.75073
0.20377	0.747864
0.189318	1.02402
0.126949	0.632316
0.188492	0.640476
0.159596	0.90049
0.0859785	0.405927
0.118498	0.907999
0.26668	0.769542
0.173253	0.608568
0.21413	0.684052
0.211687	0.544061
0.221551	0.440166
0.193731	0.733396
0.662636	1.9102
0.49539	0.513212
0.43175	0.847708
0.174343	0.64218
0.170995	0.816032
0.30045	0.514586
0.493768	0.309342
0.381548	0.360814
0.43273	0.453546
0.343992	0.405807
0.269318	0.745415
0.184867	0.557309
0.106043	0.792844
0.298054	0.54782
0.195733	0.751729
0.191292	0.508773
0.159484	0.744226
0.100376	0.695354
0.0749012	0.827661
0.149057	0.842439
0.140526	0.526221
0.193259	1.05437
0.301234	0.816181
0.212313	0.555929
0.156685	0.702714
0.0833888	0.515612
0.177867	0.78861
0.252321	0.919642
0.0858892	0.699246
0.0634434	0.967882
0.112075	0.360155
0.268853	0.634772
0.211222	0.675338
0.299731	0.594626
0.146324	0.8073
0.114344	0.454568
0.0923517	0.577888
0.145733	0.695187
0.121114	0.582623
0.12624	0.830716
0.41487	0.726632
0.198794	0.751958
0.0327984	0.990505
0.13813	0.783777
0.162922	0.689676
0.213928	0.675087
0.242447	0.87295
0.281042	0.689326
0.30801	0.683761
0.305187	0.429197
0.190081	0.451914
0.0862674	0.656235
0.130484	0.823646
-0.0276595	0.67077
0.152348	0.668064
0.0790375	0.650371
0.107238	0.829757
-0.0361302	0.816556
0.0771905	0.471515
0.0211294	1.06791
0.0534587	0.313083
0.0520317	0.747852
0.103528	0.337467
0.0490235	0.584543
0.118819	0.370777
0.368593	1.19138
0.211208	1.00019
0.177488	0.828369
0.217397	0.64008
0.337267	1.0759
0.400109	0.863055
0.35634	0.872268
1.14692	1.14862
0.7662	0.919225
0.721091	0.749569
1.00002	0.546072
0.507027	0.911866
0.827474	0.362698
0.71144	1.00589
0.48045	0.827139
0.702036	0.747777
0.780141	0.633938
0.518195	0.96983
0.597218	0.398391
0.555392	0.798339
0.170011	1.01783
0.229453	0.665907
0.0924338	0.598227
0.191406	0.484349
0.212811	0.651326
0.195259	0.50597
0.112101	0.611892
0.198973	0.845086
0.154939	0.316097
0.235012	0.498752
0.161343	0.86069
0.132977	0.627825
0.213887	0.484435
0.186291	0.53425
0.211872	0.33106
0.178688	0.509224
0.245656	0.484211
0.197922	0.400534
0.206155	0.460115
0.623042	1.14709
0.406257	1.1095
0.119683	0.671929
0.181954	0.763657
0.155372	0.761414
0.49124	0.419035
0.249865	0.813659
0.434594	0.451813
0.452738	0.652698
0.259879	0.469419
0.271501	0.829457
0.144903	0.604967
0.141107	0.859771
0.26159	0.941739
0.251756	0.735605
0.223617	0.546814
0.223455	0.447053
0.0515801	0.907264
0.11834	1.22662
0.166767	0.482223
0.152967	0.68069
0.188501	0.951345
0.262538	0.81377
0.237965	0.418986
0.0854907	0.52216
0.105471	0.797041
0.105007	0.637213
0.0975963	0.954908
0.133393	0.699145
0.135703	0.875813
0.168203	0.372897
0.130843	0.505215
0.213977	0.856944
0.239033	0.611008
0.0921882	0.638641
0.11783	0.779584
0.136851	0.623294
0.170743	0.771822
0.180055	0.787491
0.190748	0.596157
0.231657	0.606926
0.21556	0.542369
0.377314	0.688062
0.176004	1.03805
0.0468597	0.939058
0.0615808	0.910495
0.136999	0.501767
0.24777	0.47753
0.187086	0.659116
0.0600428	0.448499
0.0704955	0.918585
0.0924072	0.890392
0.140795	0.883199
0.17457	0.957593
0.19214	0.65149
0.134072	0.812734
0.0231059	0.596166
-0.0392717	0.896187
-0.0671475	0.67612
0.0929279	0.591417
0.11887	0.405247
0.102149	0.752273
0.0816359	0.456415
0.347647	0.980018
0.233165	0.904649
0.266803	0.684183
0.0845805	0.769707
0.188912	0.624335
0.103025	0.646994
0.0993836	0.608832
0.311324	0.621274
0.235441	0.483238
0.218514	0.430783
0.256674	0.428577
0.0516849	0.595061
0.0302444	0.377136
0.165191	0.52207
0.149161	0.6228
0.121892	0.586152
0.188046	0.499508
-0.061146	0.361735
-0.0223171	0.306399
0.138667	0.859358
0.228709	0.612956
0.0971068	0.840886
0.121193	1.19058
0.29441	0.669708
0.240365	0.702611
0.231152	0.320584
0.235523	0.444508
0.0730698	0.462073
0.0407762	0.370633
0.195787	0.803287
0.189113	0.725624
0.119611	0.673687
0.208777	0.594923
-0.0485225	0.141636
-0.0100034	0.156162
0.632416	0.923294
0.972078	0.96072
0.53763	0.2738
0.768069	0.374899
0.349581	0.323697
0.615383	0.440552
0.883833	1.10531
0.76054	0.414439
0.449367	0.813533
0.99631	0.759167
0.384033	0.886724
0.535418	0.552851
0.758798	0.873383
0.257416	0.680753
0.34486	0.879841
0.140084	0.684176
0.224635	0.90213
0.222055	0.968953
0.192758	0.620462
0.236122	0.509333
0.185517	0.602961
0.174395	0.282613
0.198941	0.587795
0.395165	0.604937
0.247633	0.297015
0.292457	0.534506
0.306161	0.283169
0.263037	0.0692494
0.238165	0.418365
0.91517	0.980902
0.882225	0.941955
0.54497	1.12129
0.322738	0.581229
0.306752	0.815078
0.481373	0.804823
0.56721	0.213707
0.546473	0.31919
0.432533	0.287588
0.443201	0.16715
0.359866	0.582447
0.219851	0.357265
0.233969	0.490347
0.361944	0.665051
0.30363	0.707055
0.2588	0.643574
0.171782	0.56237
0.101232	0.57282
0.10404	0.806435
0.195375	0.611741
0.0887251	0.309576
0.136183	0.641537
0.286723	0.613725
0.203856	0.211391
0.174229	0.665363
0.113734	0.355004
0.224888	0.71625
0.353152	0.751444
0.117997	0.652135
0.0999317	0.698229
0.122037	0.54616
0.361806	0.801403
0.380319	0.646475
0.422304	0.778276
0.151259	0.755052
0.120732	0.338315
0.0277058	0.409326
0.159667	0.520941
0.167295	0.613542
0.172155	0.547276
0.296103	0.567939
0.0964192	0.586921
0.0130135	0.50287
0.194383	0.807457
0.222841	0.462179
0.315095	0.478656
0.348916	0.891655
0.398009	0.762776
0.391682	0.865291
0.394395	0.558885
0.196143	0.536487
0.0757889	0.759887
0.127872	0.539471
0.00456183	0.533978
0.17254	0.534853
0.0523031	0.450304
0.125924	0.564035
-0.0936581	0.544519
0.0239942	0.21835
-0.0602877	0.66072
0.00966663	0.0121403
-0.0294554	0.435709
0.0805131	0.174012
0.0260723	0.418397
0.0554248	0.0817989
0.284416	0.679053
0.164787	0.835519
0.109391	0.641061
0.181106	0.685129
0.362461	0.644496
0.423091	0.552747
0.333395	0.553883
0.817181	0.629778
0.477269	0.466451
0.975668	0.772314
0.665623	0.487171
0.35355	0.464404
0.768057	0.567725
0.461392	0.750144
0.344685	0.438191
0.746087	0.829189
0.614097	0.775492
0.387033	0.792361
0.513293	0.399997
0.599273	1.06533
0.183991	1.00042
0.261647	0.739962
0.1185	0.600603
0.18702	0.614209
0.2377	0.4801
0.241093	0.627878
0.170997	0.720391
0.193306	0.500207
0.249733	0.445492
0.254692	0.61084
0.197506	0.541701
0.187593	0.73426
0.292596	0.646456
0.235767	0.455505
0.274625	0.419523
0.238415	0.362817
0.278997	0.208497
0.234557	0.106474
0.243974	0.325599
0.796551	0.832525
0.50666	0.958033
0.239399	0.752655
0.344689	0.865845
0.288395	1.00204
0.489486	0.371155
0.408546	0.867666
0.567457	0.641877
0.480531	0.488999
0.324168	0.507507
0.332764	0.995723
0.149998	0.469552
0.226427	0.747773
0.318308	1.00695
0.30545	0.748053
0.317846	0.689603
0.270919	0.540131
0.0581017	0.555446
0.11275	0.939472
0.188482	0.543107
0.151432	0.684951
0.158004	0.594001
0.249592	0.731664
0.201556	0.146829
0.0897955	0.395857
0.124301	0.681777
0.063701	0.663644
0.134062	1.13079
0.153626	0.718937
0.183107	0.554743
0.254046	0.594418
0.241019	0.704874
0.279289	0.810123
0.307145	0.604871
0.0880045	0.584083
0.110891	0.701719
0.0800918	0.507665
0.176343	0.661171
0.229985	0.744159
0.117312	0.64884
0.222143	0.734633
0.202557	0.432877
0.28482	0.682066
0.0839953	0.674597
0.0244349	0.467675
-0.0232999	0.604122
0.0799905	0.157345
0.270211	0.605725
0.209286	0.785833
0.048425	0.71895
0.0752432	0.767121
0.124019	0.567093
0.190856	0.964474
0.200494	1.04234
0.230348	0.821713
0.144221	0.596728
0.030098	0.383836
-0.0854603	0.571527
-0.118074	0.514057
0.0297188	0.32587
0.0712946	0.165734
0.0557351	0.590986
0.0285252	0.326461
0.262665	0.563866
0.165765	0.860874
0.224321	0.756899
0.159709	0.701028
0.204881	0.557216
0.157858	0.534248
0.142876	0.476126
0.295844	0.452283
0.214132	0.365235
0.143226	0.320646
0.186324	0.434525
0.0586065	0.286099
0.0275051	0.210657
0.130786	0.273178
0.117583	0.297726
0.13177	0.33352
0.191857	0.380096
-0.0739316	0.246417
-0.0331543	0.181896
0.184309	0.68955
0.224063	0.757991
0.15114	0.512198
0.131857	0.712072
0.287672	0.578072
0.240686	0.589244
0.163166	0.366964
0.200764	0.494817
0.0935119	0.550117
0.0485326	0.372968
0.152695	0.507357
0.177043	0.420447
0.11768	0.476623
0.195042	0.413297
-0.0422867	0.328941
-0.00775956	0.319744
1.02701	0.658859
0.868791	0.761923
0.53763	0.2738
0.375081	0.134469
0.808306	1.09727
0.785244	0.593903
0.496369	0.599417
0.5224	0.428009
1.25825	0.785676
0.592392	0.477652
0.824064	0.904698
0.940371	0.703893
0.722315	0.469667
0.246237	0.533461
0.335258	0.468703
0.260068	0.477528
0.262465	0.439764
0.268112	0.60174
0.169695	0.561744
0.206688	0.633849
0.219374	0.841724
0.137684	0.432197
0.15833	0.798152
0.28075	0.770425
0.166023	0.797223
0.231815	0.740466
0.183752	0.692379
0.254715	0.970897
0.202293	0.781481
0.407501	0.643138
0.350918	0.286977
0.349797	0.511345
0.197679	0.566501
0.190638	0.562949
0.226231	0.231158
0.424292	0.495177
0.303982	0.559707
0.427627	0.606547
0.339097	0.658175
0.197765	0.570464
0.125637	0.514849
0.0411169	0.519899
0.329616	0.398235
0.243632	0.583829
0.192487	0.400387
0.214129	0.512589
0.131441	0.432633
0.142108	0.444182
0.158583	0.717966
0.103134	0.481964
0.201448	0.886821
0.362014	0.650531
0.176505	0.8053
0.142719	0.419103
0.0861643	0.353104
0.109935	0.466267
0.131395	0.57522
0.0809453	0.544461
0.0477951	0.656075
0.0681865	0.392335
0.173765	0.518974
0.166734	0.582612
0.157829	0.280178
0.100012	0.437685
0.0755175	0.603541
0.0638715	0.616861
0.109432	0.55705
0.0463592	0.256019
0.0440045	0.603119
0.558126	0.727964
0.219278	0.562218
0.0541826	0.878921
0.0980173	0.426494
0.0993229	0.521958
0.18427	0.364336
0.193625	0.506573
0.261934	0.474797
0.266702	0.509566
0.273511	0.361864
0.166375	0.412773
0.0746846	0.487162
0.140376	0.674951
0.0285138	0.42442
0.11035	0.540047
0.0872721	0.741283
0.0998942	0.761925
0.0289464	0.587178
0.0574751	0.720502
0.0748493	0.751569
-0.0225955	0.517158
0.0174593	0.911157
0.0366485	0.35407
0.0055273	0.686037
0.0515802	0.63638
0.610187	0.963509
0.28347	0.681732
0.211551	0.739191
0.234725	0.617683
0.332078	0.575975
0.317314	0.706399
0.422712	0.522449
0.84384	0.648211
1.32867	1.34782
0.459348	0.533787
0.68734	0.719585
0.793787	0.935166
0.416845	0.401567
1.15735	0.84771
0.843845	0.625287
0.517252	0.587909
0.728938	0.656589
0.82316	0.842793
0.711913	0.527279
0.455773	0.612004
0.231989	0.527047
0.270842	0.561829
0.169238	0.517114
0.274313	0.426535
0.251592	0.934559
0.248608	0.658723
0.170233	0.545632
0.249267	0.759781
0.167588	0.391425
0.265918	0.536938
0.203095	0.829175
0.161399	0.516767
0.23572	0.583268
0.185593	0.72229
0.24373	0.580552
0.162262	0.739248
0.260348	1.0265
0.2251	1.04163
0.229687	0.879151
0.386516	0.729524
0.354566	0.427873
0.179555	0.584077
0.155053	0.509176
0.170241	0.403901
0.432713	0.637093
0.201515	0.591182
0.336925	0.587373
0.435601	0.741214
0.281102	0.611931
0.194974	0.497047
0.089003	0.730272
0.101146	0.79275
0.233531	0.538117
0.269781	0.674225
0.285425	0.665245
0.148941	0.528489
0.0638211	0.697889
0.153449	0.611941
0.178579	0.337882
0.201695	0.480118
0.196546	0.926074
0.318929	0.598714
0.189652	0.806645
0.0735766	0.207783
0.109294	0.491191
0.0973353	0.63837
0.0942169	0.508875
0.103674	0.65704
0.128518	0.66867
0.165161	0.270379
0.0911052	0.394929
0.136662	0.628651
0.132513	0.60441
0.130161	0.462938
0.0651077	0.606651
0.101074	0.665462
0.107563	0.67715
0.0839768	0.655369
0.123151	0.631846
0.138704	0.563367
0.0841727	0.708577
0.478884	0.703776
0.19423	0.782495
0.0641226	1.06103
0.0867115	0.832682
0.0451135	0.849226
0.216067	0.599418
0.160813	0.541973
0.0281786	0.355406
0.074831	0.765244
0.0731033	0.734999
0.145449	0.51951
0.145643	0.424866
0.205943	0.385571
0.0994196	0.719565
0.0587502	0.458615
0.0229112	0.661321
0.000346212	0.751146
0.053428	0.95658
0.00545038	0.678488
0.0667922	0.794397
0.0171819	0.617562
0.510472	0.877037
0.273893	0.68566
0.268821	0.659012
0.110996	0.314793
0.246634	0.0572745
0.105427	0.238375
0.114044	0.335233
0.317719	0.224816
0.295092	0.139992
0.220489	0.202365
0.258617	-0.00415333
0.108473	0.22508
0.077942	0.120187
0.208923	0.338374
0.211487	0.435177
0.170375	0.33151
0.231209	0.196274
-0.0136058	0.123217
-0.00950681	0.102433
0.144845	0.302481
0.274569	0.0745174
0.10971	0.359161
0.144523	0.544261
0.309807	0.180452
0.308076	0.227536
0.224407	0.211061
0.240559	-0.0541644
0.10635	0.186938
0.0688563	0.192571
0.246801	0.360026
0.227754	0.386055
0.160046	0.207548
0.244119	0.179016
-0.0238541	0.0607817
-0.0259837	0.053177
0.342959	0.167759
0.93718	0.302434
0.768069	0.374899
0.375081	0.134469
0.20051	0.39226
0.928067	0.697126
0.41178	0.393855
0.915852	1.49572
0.299159	0.0488454
0.603798	0.973348
0.210274	0.148523
0.368287	0.686873
0.465496	0.912952
0.149519	0.404017
0.208977	0.52549
0.0594788	-0.0370837
0.105894	0.306566
0.0923225	0.254173
0.0781457	0.604207
0.132489	0.566327
0.0808917	0.334524
0.0324623	0.857545
0.0909806	0.635378
0.195749	0.402398
0.140723	0.528408
0.177249	0.316696
0.166706	0.618927
0.158296	0.354182
0.180541	0.387261
0.504227	0.310255
0.427742	0.658574
0.292969	0.367748
0.116908	0.613895
0.108226	0.395368
0.221871	0.358404
0.338974	0.798287
0.243918	0.509629
0.321382	0.324326
0.251833	0.617695
0.223538	0.532398
0.157389	0.554077
0.103714	0.307322
0.197894	0.254954
0.105154	0.505825
0.131267	0.591478
0.0746411	-0.00360524
0.0148123	0.0488074
-0.0134372	0.0309876
0.0912406	0.275383
0.126846	0.53568
0.121067	0.344034
0.1857	0.202782
0.172088	0.462249
0.112911	0.325686
0.0669577	0.0138761
0.170096	0.573907
0.301674	0.385346
0.0557774	0.343262
0.0231651	0.139155
0.103527	0.627233
0.265124	0.658306
0.183485	0.470339
0.364114	0.756251
0.0993119	0.26291
0.119673	0.455941
0.0959082	0.101243
0.146064	0.495427
0.136777	0.33342
0.142546	0.474403
0.230409	0.424976
0.165193	0.0013141
-0.000834959	0.137608
0.119665	0.649461
0.242677	0.690334
0.191013	0.552636
0.245802	0.407662
0.199898	0.301528
0.239585	0.241293
0.260135	1.16013
0.154553	0.623124
0.115702	0.896275
0.0749488	0.190781
-0.0448206	-0.0376214
0.123192	0.330224
0.0750482	0.272371
0.0842853	0.270779
-0.0603286	-0.0411286
0.107182	0.194653
-0.0133362	0.296127
0.124438	0.451157
0.0618723	0.374337
0.153805	0.936808
0.0755429	0.46889
0.154487	0.586453
0.180344	0.148567
0.155256	0.192708
0.166744	0.140487
0.18416	0.248299
0.232417	0.123257
0.24882	0.0293649
0.187555	-0.0564272
0.636425	0.00886672
0.350666	0.11408
0.576266	0.859708
0.917493	0.497411
0.254539	0.177041
1.03167	0.945796
0.329507	-0.0717144
0.218305	0.121146
0.451799	0.777494
0.448608	0.744693
0.231503	0.290634
0.311768	0.738063
0.357353	0.561446
0.106683	0.248387
0.152892	0.73126
0.0220266	-0.1424
0.0899471	-0.00141486
0.154354	0.379423
0.124052	0.325823
0.0682913	0.574449
0.111398	0.0771304
0.0990235	0.341871
0.155266	0.262245
0.0797511	0.321853
0.0993565	0.233656
0.134635	0.35757
0.145928	0.310181
0.156485	0.235408
0.137425	0.330791
0.168894	0.262738
0.142651	0.194412
0.167144	0.305424
0.509215	0.2795
0.262325	0.430363
0.0509176	0.25907
0.140025	0.263424
0.0894252	0.1482
0.348151	0.624652
0.193417	0.375104
0.312026	0.284168
0.321247	0.454776
0.17604	0.483328
0.205859	0.215427
0.114891	0.359954
0.118023	0.232942
0.171934	0.279534
0.157516	0.348459
0.124081	0.342103
0.193858	0.36706
0.000326413	-0.187569
0.0755801	0.209647
0.0858249	-0.188715
0.0764546	-0.110267
0.118019	0.275476
0.15765	0.282673
0.213068	0.260584
0.0516397	0.142032
0.0774964	0.230915
0.0906232	0.127061
0.0550609	0.367839
0.159599	0.200643
0.0984498	0.246634
0.108218	0.562373
0.112991	0.39375
0.204788	0.468667
0.258226	0.62902
0.0245372	-0.168752
0.10425	0.128085
0.105715	-0.0916295
0.159687	0.365339
0.180576	0.190745
0.185103	0.0944219
0.23181	0.263899
0.258194	0.447344
0.216366	0.220316
0.143724	0.0339399
0.0174465	0.129424
0.0240254	0.240203
0.156854	0.279636
0.219138	0.703865
0.161815	0.195476
0.096826	0.691168
0.0404647	0.353114
0.125603	0.337133
0.110169	0.129943
0.155427	0.335246
0.112927	-0.125192
0.100661	0.365204
-0.0182731	-0.00317691
-0.0803481	0.116812
-0.0946536	0.110507
0.106307	0.109324
0.175783	0.292614
0.0950067	0.179894
0.113259	0.165122
0.194752	0.0238403
0.187399	0.0329469
0.222659	0.213748
0.0687843	0.0270191
0.0979731	-0.0805515
0.0241581	-0.131138
0.0644468	0.155276
0.193503	0.12531
0.131229	-0.0378009
0.198978	0.0416991
0.203467	0.280246
-0.00664884	0.137355
-0.038387	-0.0416828
0.066999	-0.068189
0.0866536	0.100983
0.045278	-0.0985058
0.0927376	-0.190393
-0.0853309	-0.0594492
0.0121191	0.00905314
0.0965875	0.156492
0.136056	0.0670198
0.0335775	0.0811103
0.0557154	0.218325
0.178049	0.0122719
0.139414	0.0164031
0.219969	-0.0748464
0.221762	0.0498724
0.038941	-0.0979877
-0.00617866	-0.219816
0.0852472	-0.00901057
0.134538	-0.0420894
0.0551647	-0.0652866
0.120683	-0.11668
-0.0399152	-0.308169
0.0472725	-0.258621
0.848068	0.71381
0.454212	0.755079
0.349581	0.323697
0.808306	1.09727
0.20051	0.39226
0.413805	0.400149
0.387384	0.590131
0.282123	0.759273
0.804179	0.610642
0.405042	0.547449
0.660864	0.573955
0.543755	0.477052
0.41798	0.555108
0.258886	0.60946
0.290372	0.56213
0.215421	0.457891
0.191476	0.470734
0.191406	0.576676
0.0996893	0.716653
0.101673	0.875191
0.123929	0.731332
0.0761582	0.767432
0.087542	1.03215
0.154363	0.884019
0.0780908	0.999704
0.142172	0.817579
0.0956914	1.02608
0.162545	0.736869
0.12856	0.834389
0.320956	0.764342
0.271812	0.498255
0.226782	0.526253
0.0712682	0.610911
0.0736326	0.57757
0.0904538	0.284047
0.256168	0.578573
0.150175	0.730925
0.349946	0.450257
0.223213	0.764673
0.0773513	0.644985
0.0572892	0.702772
-0.0168141	0.790271
0.234092	0.379659
0.111803	0.683096
0.0496701	0.574473
0.252586	0.53277
0.104442	0.511241
0.119519	0.444417
0.0856165	0.909915
0.0258865	0.854614
0.0946261	0.73893
0.277328	0.566972
0.0701152	0.712115
0.156994	0.672718
0.112706	0.34579
0.110535	0.756209
0.133983	0.820695
0.129471	0.646965
0.191811	0.751235
-0.0124069	0.631418
0.0890997	0.620953
0.0442064	0.53436
0.138378	0.692122
0.0556571	0.669816
0.00875599	1.02857
0.0105855	0.872519
-0.000340287	1.05878
-0.00365106	0.591232
0.01977	1.01011
0.447154	0.519273
0.219349	0.529807
0.0737668	0.758911
0.142128	0.817417
0.125638	1.20335
0.240047	0.826822
0.204204	0.749845
0.218768	0.645898
0.260597	0.485456
0.294117	0.517783
0.140442	0.668716
0.0938506	0.785678
0.187078	0.96799
0.0832628	0.315284
0.077945	0.995336
0.0756439	0.797245
0.0442281	1.19457
0.0525023	0.400131
0.0369992	0.492112
0.0470011	0.590547
-0.0328739	0.517552
-0.019549	0.56336
-0.00180045	0.73295
0.0266417	0.86077
0.00550848	0.63101
0.728459	0.916569
0.30673	0.538909
0.189386	0.52712
0.264338	0.451156
0.489986	0.819045
0.281415	0.767041
0.557336	0.63569
0.484155	0.641787
0.742834	0.946803
0.277819	0.549042
0.384498	0.419978
0.986776	1.05014
0.221136	0.37313
0.675724	0.589745
0.737894	0.735312
0.33756	0.61673
0.398573	0.50681
0.588554	0.62968
0.436445	0.346181
0.282833	0.596295
0.214997	0.531363
0.233177	0.624438
0.154875	0.337702
0.221621	0.382421
0.172159	0.730562
0.179058	0.5722
0.0820831	0.496765
0.17027	0.619747
0.0628749	0.286092
0.121939	0.402924
0.0979479	0.854117
0.067685	0.438729
0.110452	0.43308
0.0705039	0.575685
0.134583	0.420896
0.0454781	0.679134
0.175468	0.722532
0.124872	0.674538
0.130119	0.819738
0.25904	0.64223
0.271215	0.513832
0.0776314	0.470619
0.0129875	0.549711
0.0418067	0.389654
0.27695	0.573505
0.0581975	0.691776
0.154072	0.478177
0.319948	0.675811
0.150351	0.575712
0.0518062	0.489025
0.0117634	0.644624
0.014736	0.688105
0.203832	0.608479
0.185724	0.655956
0.166719	0.530238
0.0394873	0.589786
0.157045	0.58133
0.217568	0.654527
0.124014	0.361912
0.176065	0.365993
0.0969101	0.774148
0.232734	0.68592
0.0793667	0.553404
0.0548214	0.294372
0.16024	0.632414
0.0733932	0.678896
0.142962	0.522963
0.102874	0.713691
0.159949	0.815746
0.0359426	0.274986
-0.0277919	0.279379
0.0371365	0.638154
0.112274	0.494898
0.179352	0.363075
0.0263353	0.634573
0.0572627	0.587109
0.0211458	0.683627
0.0381708	0.619642
0.0419934	0.605454
0.047529	0.523995
0.0295493	0.649867
0.416676	0.530669
0.173103	0.690858
0.0654155	0.889691
0.042786	0.861304
0.0207134	0.550368
0.232079	0.560725
0.100985	0.445144
-0.0232053	0.361107
0.127963	0.829373
0.092128	0.742947
0.177885	0.635398
0.16458	0.367062
0.189821	0.372337
0.0687922	0.784204
0.121893	0.464626
0.0583725	0.747211
0.016862	0.723316
0.0486209	0.761395
-0.00403686	0.512002
0.0504598	0.773065
0.0161508	0.476082
0.59048	0.738069
0.291758	0.482975
0.267185	0.492774
0.228565	0.377106
0.421554	0.244464
0.165347	0.443526
0.229013	0.360887
0.473235	0.48406
0.324561	0.335286
0.261574	0.434879
0.291871	0.303624
0.177796	0.638782
0.0866856	0.303055
0.192026	0.417229
0.187567	0.595439
0.163088	0.382439
0.201535	0.215241
0.0104928	0.349307
0.0169739	0.318468
0.28406	0.482849
0.494418	0.264054
0.195551	0.539607
0.27247	0.593441
0.539531	0.361266
0.336553	0.412862
0.267947	0.296351
0.301558	0.160458
0.193973	0.242965
0.0959739	0.174023
0.226735	0.449063
0.204229	0.48844
0.154787	0.363702
0.210207	0.252393
0.0303112	-0.10461
0.0230705	-0.0761521
0.565729	0.319455
1.09233	0.538508
0.615383	0.440552
0.785244	0.593903
0.928067	0.697126
0.413805	0.400149
0.406595	0.5176
0.858811	0.64146
0.729463	0.462215
0.579322	0.71882
0.446276	0.510844
0.736263	0.942476
0.663959	0.634674
0.131595	0.671306
0.225468	0.732137
0.10972	0.281585
0.142889	0.462263
0.143775	0.548517
0.0771939	0.599338
0.134236	0.454142
0.106484	0.62739
0.0467999	0.489766
0.0903531	0.609396
0.206565	0.392205
0.128096	0.480277
0.180961	0.237546
0.136595	0.464366
0.162529	0.537431
0.16771	0.343988
0.408028	0.42196
0.363818	0.379599
0.309725	0.507539
0.107288	0.645749
0.117316	0.517467
0.212253	0.379227
0.388829	0.502497
0.252115	0.305387
0.378648	0.486966
0.268839	0.447317
0.182788	0.484608
0.137507	0.389887
0.0353173	0.376196
0.201626	0.572148
0.129917	0.630741
0.159611	0.512042
0.103387	0.318189
0.0564747	0.263063
0.0332924	0.2979
0.0882389	0.411649
0.130307	0.384216
0.167162	0.694506
0.253271	0.449769
0.155572	0.675421
0.0853483	0.505612
0.0592922	0.39662
0.0975249	0.709578
0.160288	0.486514
0.0148126	0.550279
-0.00853485	0.465863
0.106649	0.41038
0.223314	0.576875
0.162423	0.678498
0.234661	0.343317
0.0969419	0.385362
0.101767	0.368563
0.0993319	0.148983
0.137574	0.366392
0.0747485	0.269588
0.0894565	0.388732
0.405298	0.613803
0.243959	0.434983
0.0475823	0.532612
0.0429069	0.517004
0.138811	0.414028
0.121923	0.387842
0.182746	0.463507
0.168667	0.423593
0.215074	0.398594
0.260722	0.611485
0.144897	0.478115
0.0831963	0.544035
0.0706838	0.438772
-0.027085	0.354361
0.0923439	0.392882
0.0720246	0.503621
0.0647802	0.389655
-0.0319393	0.400333
0.0760685	0.640592
0.0354786	0.647662
0.062269	0.410042
0.0428117	0.892807
0.111739	0.405584
0.0296853	0.414261
0.128989	0.590631
0.341195	0.419511
0.192521	0.553592
0.211607	0.523976
0.201341	0.469226
0.203725	0.29146
0.243187	0.324234
0.245917	0.252275
0.857999	0.243283
0.730689	0.58883
0.536889	1.00672
1.32396	0.87573
0.457047	0.430444
0.825058	0.809624
0.796413	0.389469
0.464313	0.327588
0.522904	0.814376
0.717011	0.830491
0.487592	0.584589
0.527209	0.747689
0.408994	0.758839
0.157016	0.449585
0.176548	0.806414
0.0505231	0.280142
0.135122	0.337397
0.167364	0.725714
0.152051	0.770108
0.0569831	0.783053
0.154335	0.346025
0.0635117	0.499473
0.156646	0.483585
0.0890896	0.417921
0.0728502	0.33671
0.151793	0.433262
0.117474	0.475342
0.163375	0.324502
0.120938	0.438786
0.181746	0.51899
0.136895	0.471054
0.17906	0.389735
0.464675	0.578618
0.294615	0.56317
0.0465338	0.601163
0.104958	0.388736
0.0809242	0.28155
0.407907	0.561216
0.154927	0.470745
0.289037	0.47692
0.379841	0.488479
0.206729	0.393951
0.168609	0.238271
0.0933427	0.412132
0.0826204	0.538682
0.172102	0.413288
0.174071	0.531184
0.151333	0.779328
0.134618	0.421798
-0.0150577	0.283573
0.0939256	0.46547
0.10278	0.0716278
0.118115	0.298987
0.147201	0.506709
0.228369	0.278145
0.191546	0.5238
0.0636261	0.341939
0.0517243	0.583494
0.0824088	0.393742
0.0153656	0.742086
0.0851882	0.57861
0.0538149	0.597663
0.116658	0.646852
0.0819639	0.44701
0.167194	0.605706
0.203447	1.19925
0.0358962	0.342366
0.0880495	0.494281
0.0910071	0.186277
0.132547	0.564081
0.100791	0.417184
0.166317	0.247257
0.177249	0.291019
0.179213	0.485277
0.344448	0.499627
0.213854	0.402241
0.0535209	0.477834
0.053218	0.362459
0.104134	0.479741
0.233734	0.818699
0.153372	0.431403
0.0690385	0.637501
0.0157775	0.719416
0.0733157	0.782299
0.0843345	0.276401
0.134989	0.619309
0.126369	0.162557
0.0873509	0.65956
-0.00523365	0.289658
-0.0424604	0.282072
-0.0695814	0.204903
0.0635836	0.407324
0.105678	0.547379
0.076809	0.348359
0.0655892	0.402156
0.306497	0.454452
0.214958	0.540255
0.232056	0.541635
0.0117782	0.391771
0.135878	0.102767
-0.00967978	0.071074
0.0228791	0.469552
0.228159	0.0853731
0.187283	-0.0561254
0.249974	-0.0133059
0.272855	0.0824699
0.0133175	-0.0130483
-0.00319065	0.0294693
0.145523	0.0942521
0.140306	0.207393
0.0665039	0.136631
0.124818	-0.00528671
-0.0691691	-0.0668045
0.00997666	-0.0844344
0.0479175	0.359628
0.181004	0.121956
0.000543163	0.287272
0.0525551	0.537988
0.226398	0.116973
0.197478	0.136108
0.266871	0.126805
0.286381	0.0469736
0.035198	0.110496
0.00369595	0.0786537
0.160251	0.230121
0.161502	0.18599
0.0852074	0.0723957
0.158167	0.0291625
-0.0670601	0.116659
0.0149398	0.180119
0.57994	1.16458
0.620944	0.880943
0.883833	1.10531
0.496369	0.599417
0.41178	0.393855
0.387384	0.590131
0.406595	0.5176
0.575445	0.618566
0.513245	0.921664
1.03055	1.08303
0.558924	1.16981
0.582193	0.680889
0.717534	1.0371
0.316106	0.815125
0.431907	1.10646
0.24232	0.852226
0.285994	0.978158
0.314972	1.08267
0.217761	0.953248
0.241997	0.835514
0.217173	0.842016
0.167797	0.420341
0.185303	0.865767
0.337552	0.818668
0.210378	0.587723
0.241478	0.753422
0.265824	0.500471
0.240569	0.307376
0.21546	0.769519
0.541469	0.903552
0.820399	1.0105
0.468	1.45012
0.295365	0.907257
0.255745	1.13476
0.348797	0.902333
0.442801	0.499069
0.375377	0.690592
0.480855	0.416735
0.365582	0.413167
0.324752	0.689683
0.193327	0.557609
0.179349	0.681413
0.5199	0.988027
0.376815	1.08107
0.325826	1.03103
0.231089	0.745361
0.167851	0.80791
0.177638	0.832749
0.21341	0.85012
0.10824	0.55063
0.147984	0.763758
0.361066	0.833191
0.165793	0.414099
0.143775	0.662945
0.101995	0.471905
0.147988	0.611097
0.258516	0.793566
0.104781	0.86981
0.138683	0.801339
0.15846	0.698271
0.27518	1.0789
0.262786	0.918587
0.287782	1.00917
0.128333	0.829894
0.099339	0.679549
0.0333464	0.704706
0.109026	0.757119
0.163768	0.746416
0.17572	0.744088
0.410223	0.703059
0.144642	0.611033
0.0420371	0.668372
0.237819	0.97556
0.223219	0.70271
0.42489	0.637578
0.416896	1.15821
0.576764	1.15266
0.849654	1.42872
0.591718	0.856538
0.439506	0.743667
0.23642	1.12496
0.196757	0.671343
0.0579706	0.682333
0.226021	0.748278
0.101529	0.795185
0.212019	0.720917
-0.0144839	0.614989
0.101535	0.453851
-0.0342247	0.715783
0.0495774	0.237837
0.0058607	0.590174
0.100302	0.404511
0.0641068	0.732544
0.0675469	0.305147
0.41888	0.792791
0.307395	0.832633
0.19061	0.773771
0.343828	0.675751
0.316055	0.744135
0.346731	0.898127
0.332956	0.754949
0.599941	0.94289
0.469148	0.869439
0.774508	0.865568
0.445725	0.792532
0.381525	0.780389
0.524582	0.806184
0.488969	1.00985
0.45774	0.746499
0.771958	1.20293
0.610648	0.969415
0.542509	0.970727
0.541884	0.577565
0.544124	1.14533
0.25256	1.13047
0.345685	1.02337
0.186223	0.757401
0.265199	0.704036
0.280309	0.764675
0.292993	0.680612
0.210853	0.938852
0.241775	0.540341
0.219571	0.698816
0.268862	0.762359
0.208031	0.675855
0.187911	1.10852
0.251522	0.84635
0.212902	0.673345
0.256063	0.61994
0.19082	0.595411
0.243149	0.500538
0.19833	0.422221
0.21812	0.609964
0.509429	1.05746
0.84348	1.12794
0.255692	0.804444
0.218517	1.09716
0.238299	1.01882
0.414129	0.541118
0.285635	1.17978
0.392096	0.902403
0.4651	0.63665
0.266884	0.735928
0.272497	1.03625
0.0877328	0.749754
0.182273	0.980161
0.500586	1.2842
0.469469	1.14194
0.35743	1.00204
0.207151	0.778126
0.0922845	0.619083
0.180381	1.04399
0.215787	0.636741
0.198045	0.741922
0.151348	0.797349
0.309819	0.812718
0.16237	0.395951
0.0777923	0.449748
0.124876	0.638052
0.0733346	0.950446
0.116176	0.906774
0.124984	0.853631
0.138561	0.625626
0.269092	0.764403
0.138389	0.891336
0.186034	0.959706
0.232611	0.800257
0.12852	0.560711
0.0684391	0.841193
0.060361	0.79888
0.100056	0.884068
0.172986	0.981458
0.101435	0.962867
0.144704	1.02568
0.139636	0.827184
0.417476	0.858856
0.146524	0.782596
0.061813	0.720154
-0.0178885	0.816381
0.0613326	0.447202
0.4398	1.0905
0.376406	0.98812
0.0792542	0.899026
0.144852	1.01652
0.165765	0.775397
0.30533	1.06449
0.294248	1.05191
0.371174	0.855541
0.178351	0.772648
0.0821957	0.570806
-0.00820053	0.758963
-0.0801938	0.8136
0.088638	0.673942
0.0815984	0.497664
0.0730242	0.876948
0.0219813	0.609407
0.379422	0.829598
0.287449	0.798923
0.346653	0.709025
0.158863	0.66597
0.234065	0.421013
0.171075	0.511298
0.151189	0.653922
0.29027	0.633044
0.230939	0.525873
0.125627	0.494463
0.172895	0.315972
0.0840978	0.502803
0.0593086	0.442997
0.189299	0.450613
0.13894	0.57395
0.17739	0.604381
0.264034	0.5019
-0.0457308	0.385967
-0.0310704	0.33923
0.188055	0.513831
0.254144	0.588257
0.171534	0.554017
0.14912	0.7302
0.309793	0.514571
0.26483	0.694717
0.143107	0.388331
0.190387	0.234404
0.115876	0.648365
0.0767344	0.479963
0.18712	0.431336
0.172658	0.364991
0.182759	0.372422
0.257086	0.249462
-0.0100975	0.283658
-0.00632631	0.208826
0.515954	0.387347
0.894065	0.549864
0.76054	0.414439
0.5224	0.428009
0.915852	1.49572
0.282123	0.759273
0.858811	0.64146
0.575445	0.618566
0.447078	0.297079
0.993509	1.18116
0.334945	0.388547
0.636159	0.762148
0.91103	1.11067
0.148493	0.537819
0.205764	0.705607
0.102965	0.132044
0.115049	0.421689
0.122705	0.427875
0.0851059	0.900566
0.109378	0.985965
0.0658864	0.586946
0.0492469	1.12334
0.0700786	1.1165
0.186542	0.756835
0.120881	0.952396
0.146215	0.68903
0.133948	1.00866
0.108141	0.605052
0.129564	0.778186
0.406737	0.542616
0.444893	0.805387
0.386766	0.556955
0.119946	0.925973
0.134331	0.68193
0.249437	0.463786
0.37638	0.990767
0.296981	0.81911
0.229974	0.469131
0.216669	0.907119
0.186339	0.866457
0.0887428	0.94855
0.0717627	0.593458
0.214144	0.392946
0.118718	0.760173
0.120756	0.797799
0.116253	0.189934
0.0394537	0.248748
0.0476478	0.168556
0.0675339	0.526309
0.0325873	0.871133
0.049226	0.55116
0.157986	0.421968
0.0847509	0.724781
0.110351	0.446399
0.0765883	0.130162
0.123437	0.695532
0.21316	0.622731
0.0760889	0.481453
0.0523062	0.344428
0.0556883	0.808471
0.21274	0.867064
0.171425	0.711851
0.187901	1.02393
0.100767	0.478884
0.0843222	0.788322
0.00268541	0.418158
0.0744294	0.831001
0.0757869	0.559204
0.0767596	0.876992
0.262487	0.591275
0.122256	0.151867
-0.0387703	0.348234
0.119986	0.842298
0.12612	1.13192
0.200291	0.846919
0.206598	0.642446
0.221779	0.509998
0.237061	0.445582
0.307096	1.36228
0.126772	0.835955
0.0427942	1.25811
0.0620096	0.427754
-0.0291428	0.112894
0.0999639	0.588496
0.0547269	0.569526
0.0521455	0.563078
-0.0939789	0.135246
0.0217312	0.394973
-0.0865141	0.483194
0.018865	0.710081
-0.0535011	0.579
0.0351926	1.31836
-0.0165215	0.838394
0.031941	0.859439
0.203395	0.446855
0.117096	0.390394
0.0996602	0.323921
0.127692	0.393002
0.213126	0.371198
0.226881	0.319071
0.237039	0.178322
0.733578	0.288653
0.501791	0.414865
0.611904	0.871053
0.826039	0.519353
0.33326	0.482082
1.00458	0.835553
0.474838	0.194204
0.306393	0.368185
0.741177	1.00439
0.838845	0.786955
0.335686	0.473323
0.482409	0.685804
0.518608	0.659004
0.123333	0.442578
0.149471	0.952529
0.0591497	0.0107254
0.118968	0.114883
0.137944	0.555919
0.140564	0.378151
0.0708153	0.743856
0.107461	0.290188
0.0991299	0.47071
0.150523	0.456434
0.0567011	0.57604
0.0659352	0.483728
0.131245	0.522305
0.0957034	0.565878
0.152154	0.431939
0.0816837	0.58917
0.138046	0.502505
0.0906648	0.442499
0.132342	0.55652
0.416018	0.428378
0.336848	0.61963
0.0967233	0.433564
0.143585	0.494121
0.109961	0.328356
0.342138	0.703851
0.2252	0.622258
0.354422	0.412106
0.273597	0.676755
0.148706	0.694845
0.184358	0.439869
0.0485985	0.658169
0.0918909	0.492966
0.192152	0.511094
0.179571	0.574577
0.157819	0.455018
0.146364	0.552442
0.0384441	0.0170945
[truncated: 51,593 more rows]

## Sheet: Fig.5a
pet_mean	functional_connectivity
1.10461	0.174257
1.22607	0.202951
1.01954	0.260939
1.07592	0.25033
1.15449	0.285198
1.15659	0.376001
1.05048	0.392846
1.09883	0.318823
1.04215	0.244574
1.06352	0.197106
1.51873	0.505217
1.59377	0.458251
1.37039	0.38226
1.32295	0.45736
0.92602	0.179329
0.830891	0.165541
1.09899	0.185535
1.26844	0.233951
1.00263	0.267937
1.07499	0.37189
1.16318	0.329031
1.1519	0.429472
1.0451	0.399886
1.10631	0.355212
1.01663	0.245666
1.05151	0.212564
1.58381	0.771813
1.35556	0.471065
1.3304	0.796897
0.908699	0.171251
0.794554	0.169404

[truncated: 43 more sheets: Fig.5b, Fig.5c, Fig.5d, Fig.5e, Fig.5f, Fig.5g, Fig.5h, Fig.5i, Fig.5j, Fig.5k, Fig.5l, Fig.6b, Fig.6c, Fig.6df, Fig.6eg, Fig.7c, Fig.7d, Fig.7e, Fig.7f, Fig.7g …]
